# Supplementary material for: Translation and psychometric validation of the Intent-to-Aid survey for bystander response among French-speaking CPR-trained populations
Source: Resusc Plus. 2026 Jun 29;30:101400. doi: 10.1016/j.resplu.2026.101400 (PMC13377492; doi:10.1016/j.resplu.2026.101400)
Supplement: Supplementary Data 1 [file mmc1.xlsx]

## Sheet: mmc1
record_id;Q5_1;Q5_4;Q1_1;Q1_3;Q1_4;Q1_5;Q1_6;Q2_1;Q2_7;Q2_16;Q2_6;Q2_3;Q2_13;Q2_4;Q4_1;Q4_6;Q4_7;Q4_2;Q4_3;Q4_5;Q4_8;Q6_1;Q6_2;Q6_4;Q6_3;Q6_6;Q59_5;Q35;Q36;Q37;Q45;Q40;Q41;Q42;Previous_CPR_courses;Education;African;American_Indian;Asian;Caucasian;Prefer_not_to_answer_origin;Other_origin;Other_origin_specify;Albanian;German;English;Croatian;Spanish;French;Italian;Portuguese;Romansh;Serbian;Other_l…
1;5;5;5;5;5;4;4;5;5;2;5;5;5;5;5;5;5;5;5;5;5;5;5;5;5;5;5;5;5;1;1;5;5;5;5;3;0;0;0;1;0;0;;0;0;0;0;0;1;0;0;0;0;0;0;;1;0;0;;42
2;4;4;5;5;5;5;5;5;5;5;5;5;5;4;5;5;5;5;5;5;5;5;3;5;5;5;5;5;5;2;5;5;5;5;5;5;0;0;0;1;0;0;;0;0;0;0;0;1;0;0;0;0;0;0;;0;1;0;0;52
3;4;5;5;5;4;2;2;4;5;3;4;5;4;3;5;3;3;3;5;5;5;5;5;5;5;5;5;5;4;5;5;5;5;5;2;5;0;0;0;1;0;0;;0;0;0;0;0;1;0;0;0;0;0;0;;0;1;0;0;64
4;5;5;5;5;4;4;4;5;5;3;3;;;3;5;5;4;4;4;4;5;5;5;5;5;5;5;5;5;3;5;4;5;3;1;1;0;0;0;1;0;0;;0;0;0;0;0;1;0;0;0;0;0;0;;1;0;0;0;53
5;5;5;5;5;5;5;5;5;5;4;5;5;5;5;5;5;5;5;5;5;5;5;5;5;5;5;5;5;5;1;5;5;5;5;5;4;0;0;0;1;0;0;;0;0;0;0;0;1;0;0;0;0;0;0;;0;1;0;0;54
6;4;4;5;5;5;4;4;5;5;4;4;5;4;4;5;4;4;4;4;5;4;5;5;5;5;5;4;5;5;3;5;4;5;5;1;5;0;0;0;1;0;0;;0;0;0;0;0;1;0;0;0;0;0;0;;0;1;0;0;
7;4;4;5;5;5;4;4;4;4;3;4;4;4;2;5;4;4;4;4;5;5;4;4;4;4;4;3;5;5;2;5;4;4;4;5;5;0;0;0;1;0;0;;0;0;0;0;0;1;0;0;0;0;0;0;;0;1;0;0;57
8;5;2;5;5;5;4;1;5;5;1;5;5;5;1;5;5;5;4;4;5;2;1;2;5;5;5;5;4;5;3;5;5;5;5;5;4;0;0;0;1;0;0;;0;0;0;0;0;1;0;0;0;0;0;0;;1;0;0;0;22
9;5;4;5;5;5;5;4;5;5;4;5;5;5;5;5;4;4;5;5;5;5;4;5;5;4;5;3;5;5;2;5;5;4;5;5;2;0;0;0;1;0;0;;0;0;1;0;0;1;0;0;0;0;0;0;;0;1;0;0;19
10;4;2;5;5;5;2;5;4;5;2;5;5;5;5;5;5;5;5;5;5;5;4;4;5;5;1;5;5;5;4;5;5;5;5;5;3;0;0;0;1;0;0;;0;0;0;0;0;1;0;0;0;0;0;0;;0;1;0;0;56
11;3;2;5;5;4;4;4;4;4;4;4;4;4;3;5;4;4;4;4;4;4;4;4;4;4;4;3;5;5;4;4;3;5;5;1;2;0;0;0;1;0;0;;0;0;0;0;0;1;0;0;0;0;0;0;;1;0;0;0;63
12;5;5;5;5;5;5;5;5;5;5;5;5;5;5;5;5;5;5;5;5;5;3;3;3;3;3;5;5;5;2;5;5;5;5;5;5;0;0;0;1;0;0;;0;0;0;0;0;1;0;0;0;0;0;0;;0;1;0;0;25
13;5;5;5;5;5;5;5;5;5;4;4;5;5;5;5;5;5;5;;5;5;5;;5;5;5;5;5;5;1;5;5;5;5;3;2;0;0;0;1;0;0;;0;0;0;0;0;1;0;0;0;0;0;0;;0;1;0;0;21
14;5;3;5;5;4;2;2;5;5;3;4;5;3;2;5;5;5;4;4;4;4;5;4;4;4;4;4;2;4;2;4;4;5;5;5;4;0;0;0;1;0;0;;0;0;0;0;0;1;0;0;0;0;0;0;;0;1;0;0;41
15;5;5;5;5;5;5;5;5;5;1;5;5;5;4;5;5;5;5;5;5;5;5;5;5;5;5;1;5;5;4;2;5;5;5;5;3;0;0;0;1;0;0;;0;0;0;0;0;1;0;0;0;0;0;0;;1;0;0;0;26
16;5;5;5;5;5;5;5;5;5;5;5;5;5;5;5;5;5;5;5;5;5;5;5;5;5;5;5;5;5;3;5;5;5;5;5;3;0;0;0;1;0;0;;0;0;0;0;0;1;1;0;0;0;0;0;;0;1;0;0;54
17;4;5;5;5;5;4;4;5;;2;2;5;5;3;5;4;4;5;5;5;5;4;4;4;4;4;4;5;5;2;5;5;5;5;4;4;0;0;0;1;0;0;;0;0;0;0;0;1;0;0;0;0;0;0;;1;0;0;0;24
18;3;4;5;5;5;4;5;5;5;4;5;5;5;5;5;5;4;5;5;5;4;5;5;5;3;3;1;5;5;2;5;4;4;5;5;5;0;0;0;1;0;0;;0;0;0;0;0;1;0;0;0;0;0;0;;1;0;0;0;47
19;5;5;5;5;5;4;5;5;5;4;5;5;5;5;5;5;5;5;5;5;5;5;5;5;5;5;2;5;5;1;5;5;5;5;5;5;0;0;0;1;0;0;;0;0;0;0;0;1;0;0;0;0;0;0;;1;0;0;0;25
20;5;5;5;5;4;4;4;5;5;5;5;5;4;4;4;4;4;3;5;3;5;5;5;5;5;5;4;5;5;4;5;4;5;5;4;5;0;0;0;1;0;0;;0;0;0;0;0;1;0;0;0;0;0;0;;0;1;0;0;45
21;5;3;5;5;5;5;5;5;5;3;5;5;5;5;5;5;5;5;5;5;5;5;5;5;5;5;5;5;5;2;5;5;5;5;5;2;0;0;0;1;0;0;;0;0;0;0;0;1;0;0;0;0;0;0;;0;1;0;0;21
22;5;5;5;5;5;5;5;5;5;5;5;5;5;5;5;5;5;5;5;5;5;5;5;5;5;5;5;5;5;1;5;5;5;5;5;3;0;0;0;1;0;0;;0;0;0;0;0;1;0;0;0;0;0;0;;1;0;0;0;21
23;5;4;5;5;4;3;3;5;4;4;4;4;4;4;5;4;3;4;5;5;4;4;4;4;3;4;4;5;5;2;5;4;5;5;5;2;0;0;0;1;0;0;;0;0;0;0;0;1;0;0;0;0;0;0;;0;1;0;0;65
24;4;3;5;5;5;5;5;5;5;2;4;5;5;5;5;5;5;5;5;5;5;5;4;4;4;4;4;4;4;2;4;5;5;5;5;6;0;0;0;1;0;0;;0;0;0;0;0;1;0;0;0;0;0;0;;0;1;0;0;29
25;4;4;5;5;5;4;4;4;5;3;4;5;4;4;5;4;4;4;4;4;4;5;5;5;5;5;1;5;5;5;5;5;5;5;5;6;0;0;0;1;0;0;;0;0;0;0;0;1;0;0;0;0;0;0;;0;1;0;0;51
26;4;5;5;5;4;3;4;5;5;4;5;5;5;4;5;4;4;4;5;5;4;4;4;5;4;4;4;5;4;3;5;4;4;4;3;2;0;0;0;1;0;0;;0;0;0;0;0;1;0;0;0;0;0;0;;1;0;0;0;65
27;5;5;5;5;5;5;5;5;5;5;5;5;5;5;5;5;5;5;5;5;5;5;5;5;5;5;4;4;4;2;4;3;4;4;2;3;0;0;0;1;0;0;;0;0;0;0;0;1;0;0;0;0;0;0;;1;0;0;0;60
28;4;4;5;5;5;4;5;5;5;4;4;5;5;4;5;4;4;5;5;5;5;5;4;5;3;3;1;4;5;2;5;4;5;5;5;4;0;0;0;1;0;0;;0;0;0;0;0;1;0;0;0;0;0;0;;0;1;0;0;54
29;4;5;5;5;5;4;4;4;4;4;5;5;5;4;3;3;3;3;5;5;4;5;5;5;4;4;4;5;5;4;5;3;5;4;2;3;0;0;0;1;0;0;;0;0;0;0;0;1;0;0;0;0;0;0;;1;0;0;0;47
30;3;5;5;5;5;4;5;2;5;4;3;5;4;4;4;4;4;4;5;5;5;5;5;5;5;3;5;5;5;2;5;5;4;4;2;3;0;0;0;1;0;0;;0;0;0;0;0;1;0;0;0;0;0;0;;1;0;0;0;53
31;5;5;5;5;5;4;3;5;5;2;5;5;5;3;5;5;5;5;5;5;5;5;5;5;5;5;;5;5;5;5;5;5;5;2;5;0;0;1;0;0;0;;0;0;0;0;0;1;0;0;0;0;1;0;;1;0;0;0;
32;4;5;5;;5;3;1;5;5;2;4;5;5;1;5;3;3;5;5;5;5;3;4;5;5;5;4;5;5;4;5;3;5;5;3;1;0;0;0;1;0;0;;0;0;0;0;0;1;0;0;0;0;0;0;;1;0;0;0;35
33;5;5;5;5;5;4;3;5;5;2;5;5;5;4;5;5;5;4;3;4;3;5;5;5;5;5;5;5;5;1;5;5;5;5;3;2;0;0;0;1;0;0;;0;0;0;0;0;1;0;0;0;0;0;0;;1;0;0;0;47
34;5;5;5;5;5;4;4;5;5;4;5;5;5;3;5;5;5;5;5;5;3;4;4;5;5;3;5;4;5;3;5;5;5;4;4;4;0;0;0;1;0;1;;0;0;0;0;0;0;0;1;0;0;0;0;;0;1;0;0;25
35;1;1;1;1;1;1;1;1;1;2;1;1;1;1;1;1;1;1;1;1;1;1;2;1;2;3;5;3;5;5;5;5;5;5;5;3;0;0;0;1;0;0;;0;0;0;0;0;1;0;0;0;0;0;0;;1;0;0;0;34
36;5;5;5;5;5;4;4;3;5;4;5;4;4;4;5;4;4;4;5;5;5;5;5;4;5;5;5;4;4;4;5;4;5;5;5;3;0;0;0;1;0;0;;0;0;0;0;0;1;0;0;0;0;0;0;;0;1;0;0;54
37;4;1;5;5;5;5;5;5;2;2;4;5;5;5;5;3;3;3;5;4;4;5;5;5;;5;4;5;5;4;5;5;5;4;6;2;0;0;0;1;0;0;;0;0;0;0;0;1;0;0;0;0;0;0;;1;0;0;0;53
38;5;5;5;5;5;5;5;5;5;4;5;5;5;5;5;5;5;5;5;5;5;5;5;5;5;5;5;5;5;5;5;5;5;5;5;4;0;0;0;1;0;0;;0;1;0;0;0;0;0;0;0;0;0;0;;1;0;0;0;61
39;5;4;5;5;4;3;4;5;4;3;5;4;3;2;4;4;5;4;4;4;4;4;4;5;3;3;4;4;5;2;5;5;5;5;5;6;0;0;0;1;0;0;;0;0;0;0;0;1;0;0;0;0;0;0;;0;1;0;0;28
40;5;5;5;5;5;5;5;5;5;4;5;5;5;5;5;5;5;5;5;5;5;4;5;5;5;5;4;5;5;2;5;5;5;5;5;3;0;0;0;1;0;0;;0;0;0;0;0;1;0;0;0;0;0;0;;0;1;0;0;61
41;5;3;5;5;5;5;5;5;5;3;5;5;5;3;5;3;5;5;5;5;5;5;5;5;5;5;1;5;5;1;5;5;5;5;2;3;0;0;0;1;0;0;;0;0;0;0;0;1;0;0;0;0;0;0;;1;0;0;0;54
42;3;5;5;5;5;4;5;5;5;5;5;5;5;4;5;4;5;5;5;5;5;4;4;4;4;4;4;5;5;5;5;4;5;5;3;3;0;0;0;1;0;0;;0;0;0;0;0;1;0;0;0;0;0;0;;1;0;0;0;57
43;5;5;5;5;5;5;5;5;5;4;5;5;5;5;5;5;5;5;5;5;5;4;5;5;5;5;4;5;5;2;5;5;5;5;5;3;0;0;0;1;0;0;;0;0;0;0;0;1;0;0;0;0;0;0;;0;1;0;0;61
44;4;5;5;;;4;4;5;5;4;4;5;4;4;5;4;4;5;5;5;4;4;4;5;4;3;5;5;5;4;5;3;5;5;5;3;0;0;0;1;0;0;;0;0;0;0;0;1;0;0;0;0;0;0;;1;0;0;0;53
45;3;5;4;4;5;4;5;5;5;5;5;5;5;5;5;4;5;3;5;5;3;5;5;5;5;5;4;5;5;4;4;3;5;4;1;5;0;0;0;1;0;0;;0;1;0;0;0;1;0;0;0;0;0;0;;1;0;0;0;37
46;5;5;5;5;5;5;5;5;5;1;5;5;3;4;5;5;5;5;5;5;5;4;5;5;5;4;1;5;5;2;5;5;5;5;5;4;0;0;0;1;0;0;;0;0;0;0;0;1;0;0;0;0;0;0;;1;0;0;0;28
47;5;5;5;5;5;4;5;5;;4;4;5;5;4;5;4;4;4;4;4;4;5;5;5;4;5;4;5;5;2;5;4;5;5;5;3;0;0;0;1;0;0;;0;0;0;0;0;1;0;0;0;0;0;0;;0;1;0;0;51
48;4;4;5;5;5;3;5;5;5;3;5;5;3;5;5;5;5;5;5;5;5;5;5;4;5;5;5;5;5;5;5;3;5;4;2;2;0;0;0;0;0;1;Suisse ;0;0;0;0;0;0;0;0;0;0;0;0;;1;0;0;0;52
49;4;4;5;5;5;4;3;5;4;5;5;5;5;2;5;3;3;5;5;5;5;5;5;4;5;5;3;5;5;2;5;4;4;4;2;4;0;0;0;1;0;0;;0;0;0;0;0;1;0;0;0;0;0;0;;1;0;0;0;52
50;4;4;5;5;5;5;5;5;5;5;5;5;5;5;5;5;5;5;5;5;5;5;5;5;5;5;4;5;4;1;5;5;5;5;5;3;0;0;0;1;0;0;;0;0;0;0;0;1;0;0;0;0;0;0;;0;1;0;0;64
51;5;5;5;5;5;4;5;5;5;2;5;5;5;2;5;5;5;5;5;5;5;5;5;5;5;5;5;5;5;3;5;4;5;5;4;4;0;0;0;1;0;0;;0;0;0;0;0;1;0;0;0;0;0;0;;1;0;0;0;28
52;5;5;5;5;5;5;5;4;5;2;5;5;5;5;5;4;5;5;5;5;5;5;5;5;5;5;5;5;5;2;5;5;5;5;5;3;0;0;0;1;0;0;;0;0;0;0;0;1;0;0;0;0;0;0;;1;0;0;0;32
53;4;5;5;5;5;4;4;5;5;4;5;5;4;3;5;5;5;5;5;5;5;5;5;5;5;5;3;5;5;1;1;4;5;5;5;2;0;0;0;1;0;0;;0;0;0;0;0;1;0;0;0;0;0;0;;0;1;0;0;44
54;4;4;5;5;5;5;5;;4;3;4;5;4;4;4;3;4;4;3;4;4;4;4;5;4;4;3;4;5;3;5;4;4;4;5;2;0;0;0;1;0;0;;0;0;0;0;0;1;0;0;0;0;0;0;;0;1;0;0;49
55;3;4;5;5;5;5;5;5;5;5;5;5;5;5;5;4;5;5;5;5;4;5;5;5;5;5;5;5;4;4;4;5;5;5;5;3;0;0;0;1;0;0;;0;0;0;0;0;1;0;0;0;0;0;0;;0;1;0;0;68
56;;;;;;;;;;;;;;;;;;;;;;;;;;;;;;;;;;;;;;;;;;;;;;;;;;;;;;;;;;;;;
57;4;4;5;5;5;4;4;5;5;3;4;5;5;5;5;1;5;4;5;5;5;4;5;5;5;5;4;5;5;3;5;4;5;4;1;4;0;0;0;1;0;0;;0;1;0;0;0;0;0;0;0;0;0;0;;0;1;0;0;26
58;4;5;5;5;5;4;5;5;5;3;5;5;5;5;5;4;4;4;5;5;5;5;5;5;5;5;4;5;5;2;5;3;5;5;5;2;0;0;0;1;0;0;;0;0;0;0;0;1;0;0;0;0;0;0;;1;0;0;0;53
59;5;5;5;5;4;3;3;5;5;4;5;5;5;5;5;4;4;5;4;4;5;5;5;5;5;5;3;5;5;4;5;4;5;5;4;2;1;0;0;0;0;0;;0;0;0;0;0;1;0;0;0;0;0;0;;0;1;0;0;25
60;5;4;5;5;5;4;4;5;5;3;5;5;5;5;5;5;5;4;5;5;5;4;5;5;5;4;5;5;5;2;5;4;5;5;4;1;0;0;0;1;0;0;;0;0;0;0;0;1;1;0;0;0;0;0;;0;1;0;0;59
61;4;4;5;5;4;4;4;4;4;3;4;4;3;3;5;4;4;3;4;5;4;4;4;5;4;4;;4;4;2;4;3;4;4;5;2;0;0;0;1;0;0;;0;0;0;0;0;1;0;0;0;0;0;0;;1;0;0;0;49
62;5;5;5;5;5;3;3;5;5;1;1;4;1;4;5;5;5;5;5;5;5;5;5;5;5;5;1;5;5;1;5;5;5;5;5;3;0;0;0;1;0;0;;1;0;0;0;0;1;0;0;0;0;0;0;;0;1;0;0;58
63;5;5;5;5;5;5;5;5;5;4;;;3;3;5;5;;5;;;5;4;4;4;4;4;2;5;5;3;5;5;5;5;5;4;0;0;0;1;0;0;;0;0;0;0;0;1;0;0;0;0;0;0;;1;0;0;0;39
64;5;5;5;5;5;5;5;5;5;5;5;5;5;;5;5;5;5;5;5;5;5;5;5;5;5;;5;5;5;5;5;5;5;2;3;0;0;0;1;0;0;;0;1;0;0;0;0;0;0;0;0;0;0;;0;1;0;0;73
65;5;5;5;5;5;5;5;5;5;5;5;5;5;5;5;2;5;5;2;2;5;5;5;5;5;5;4;5;1;1;5;5;5;5;5;3;0;0;0;1;0;0;;0;0;0;0;0;1;0;0;0;0;0;0;;1;0;0;0;57
66;2;2;4;4;4;4;3;3;4;3;4;4;4;3;4;4;4;3;4;4;4;4;4;4;4;4;3;3;4;4;4;4;4;4;1;2;0;0;0;1;0;0;;0;0;0;0;0;1;0;0;0;0;0;0;;0;1;0;0;66
67;1;1;1;1;1;1;1;1;1;3;2;1;2;1;1;1;1;1;1;1;1;1;1;1;1;1;1;4;5;1;5;5;5;5;5;2;0;0;0;1;0;0;;0;0;0;0;0;1;0;0;0;0;0;0;;1;0;0;0;41
68;4;4;5;5;4;4;4;5;5;1;4;5;4;2;4;4;4;4;3;5;3;5;5;4;4;4;1;4;4;3;4;4;5;4;4;2;0;0;0;1;0;0;;0;0;0;0;0;1;0;0;0;0;0;0;;1;0;0;0;59
69;4;4;4;4;4;3;3;2;4;3;2;4;4;4;5;4;4;4;3;4;4;5;4;4;3;4;5;4;4;3;5;3;4;3;3;1;0;0;0;1;0;0;;0;0;0;0;0;1;0;1;0;0;0;0;;0;1;0;0;49
70;5;4;5;5;5;5;4;5;4;1;5;5;5;4;4;4;4;4;5;5;4;5;5;5;5;5;5;5;4;5;4;4;5;5;5;3;0;0;0;1;0;0;;0;0;0;0;0;1;0;0;0;0;0;0;;0;1;0;0;20
71;5;5;5;5;5;5;4;5;5;3;5;5;5;4;5;4;4;3;5;5;5;5;5;5;5;5;2;5;5;5;5;5;5;5;5;3;0;0;0;1;0;0;;0;0;0;0;0;1;0;0;0;0;0;0;;1;0;0;0;63
72;4;5;5;5;4;4;4;5;4;4;5;4;5;4;5;3;3;4;4;4;4;5;5;5;4;3;4;5;4;5;5;4;4;4;3;2;0;0;0;1;0;0;;0;0;0;0;0;1;0;0;0;0;0;0;;1;0;0;0;
73;3;5;5;5;5;5;5;4;5;4;4;5;5;4;5;5;5;5;5;5;5;5;5;5;4;4;5;5;5;4;5;4;4;4;3;3;0;0;0;1;0;0;;0;0;0;0;0;1;0;0;0;0;0;0;;1;0;0;0;60
74;2;5;5;5;5;3;4;4;5;4;5;5;3;3;4;3;3;4;5;5;4;4;5;3;3;3;4;4;5;4;5;4;5;4;3;5;0;0;0;1;0;0;;0;0;0;0;0;1;0;0;0;0;0;0;;0;1;0;0;40
75;4;5;5;5;5;5;5;5;5;2;5;5;5;5;5;5;5;5;5;5;5;5;5;5;5;5;4;5;5;1;5;5;5;5;5;7;0;0;0;1;0;0;;0;0;0;0;0;1;0;0;0;0;0;0;;1;0;0;0;61
76;5;3;5;5;5;5;5;5;5;4;4;5;5;4;5;5;5;5;4;4;5;5;5;5;5;5;5;5;5;5;5;4;5;5;5;7;0;0;0;1;0;0;;0;0;0;0;0;1;1;0;0;0;0;0;;0;1;0;0;
77;5;4;4;5;5;5;5;5;5;5;4;5;5;5;5;5;5;5;5;5;5;5;5;5;5;;4;5;5;1;5;5;5;5;5;7;0;0;0;0;0;1;Suisse ;0;0;0;0;0;1;0;0;0;0;0;0;;0;1;0;0;72
78;5;4;5;5;5;3;3;5;5;2;3;5;5;5;5;5;5;5;5;5;5;5;5;5;5;5;1;5;5;1;5;5;5;5;5;4;0;0;0;1;0;0;;0;0;0;0;0;1;0;0;0;0;0;0;;1;0;0;0;35
79;4;5;5;5;5;5;5;5;5;3;5;5;5;4;5;5;5;5;5;5;5;5;5;5;4;4;5;5;5;1;5;5;5;5;5;2;0;0;0;1;0;0;;0;0;0;0;0;1;0;0;0;0;0;0;;0;1;0;0;37
80;5;5;5;5;5;5;5;5;5;3;5;5;5;3;5;5;5;5;3;3;3;5;;5;5;5;5;5;5;2;5;5;5;5;5;2;0;0;0;1;0;0;;0;0;0;0;0;1;0;0;0;0;0;0;;1;0;0;0;63
81;2;1;1;1;1;1;1;2;2;2;1;1;1;1;1;1;1;2;1;1;1;1;1;1;1;1;1;1;1;1;1;1;1;1;2;2;0;0;0;1;0;0;;0;0;0;0;0;1;0;0;0;0;0;0;;0;1;0;0;51
82;5;4;5;4;4;;4;4;5;3;4;5;5;2;5;5;5;5;5;5;5;3;3;3;4;3;5;5;5;2;5;5;5;5;5;4;0;0;0;1;0;0;;0;0;0;0;0;1;0;0;0;0;0;0;;1;0;0;0;65
83;5;5;5;5;5;4;4;5;5;4;5;5;5;4;5;5;5;5;5;5;5;5;5;5;5;5;5;5;5;1;5;5;5;5;5;4;0;0;0;1;0;0;;0;0;0;0;0;1;0;0;0;0;0;0;;1;0;0;0;63
84;5;5;5;5;5;3;3;5;5;3;3;5;5;5;5;5;4;5;5;5;5;5;5;5;5;5;5;5;4;4;3;5;4;3;5;2;0;0;0;1;0;0;;0;0;0;0;0;1;0;0;0;0;0;0;;1;0;0;0;
85;3;4;5;5;5;5;5;5;5;3;5;5;3;4;5;5;4;4;4;5;3;4;4;3;4;3;5;5;5;1;5;5;5;5;2;5;0;0;0;1;0;0;;0;0;0;0;0;1;0;0;0;0;0;0;;1;0;0;0;55
86;5;4;5;5;5;4;3;4;4;2;4;4;4;4;5;3;5;4;5;5;4;5;5;5;4;3;4;5;5;2;5;4;5;5;4;3;0;0;0;1;0;0;;0;0;0;0;0;1;0;0;0;0;0;0;;0;1;0;0;57
87;5;5;5;5;5;5;4;5;5;5;5;5;4;5;5;5;5;5;5;5;5;5;5;5;5;5;5;5;5;1;5;5;5;5;5;2;0;0;0;1;0;0;;0;0;0;0;0;1;0;0;0;0;0;0;;0;1;0;0;43
88;5;4;5;5;5;5;5;5;5;4;5;5;5;5;5;4;4;4;4;5;5;5;5;5;5;5;5;5;5;5;5;2;5;5;2;4;0;0;0;1;0;0;;0;0;0;0;0;1;0;0;0;0;0;0;;1;0;0;0;46
89;5;5;5;5;5;5;5;5;5;3;4;5;5;5;5;5;5;4;5;5;5;5;5;5;5;5;4;5;5;3;5;4;5;5;3;2;0;0;0;1;0;0;;0;0;0;0;0;1;0;0;0;0;0;0;;1;0;0;0;48
90;4;4;5;5;5;3;5;5;5;2;4;5;5;3;5;5;5;;5;5;4;5;3;4;4;3;4;3;5;4;5;4;5;5;2;2;0;0;0;1;0;0;;0;0;0;0;0;1;0;0;0;0;0;0;;1;0;0;0;40
91;5;5;5;5;5;5;5;5;5;2;5;;4;1;5;5;5;5;4;5;5;4;5;5;5;3;1;5;5;2;5;4;5;4;2;4;0;0;0;1;0;0;;0;0;0;0;0;1;1;0;0;0;0;0;;0;1;0;0;51
92;5;5;5;5;5;5;5;5;5;5;5;5;5;5;5;5;5;5;5;5;5;5;5;5;5;5;5;5;5;1;5;5;5;5;2;4;0;0;0;1;0;0;;0;0;0;0;0;1;0;0;0;0;0;0;;0;1;0;0;62
93;5;4;5;5;5;4;5;5;5;2;5;5;5;5;5;5;5;5;5;5;5;5;5;5;5;5;4;3;5;2;5;5;5;5;5;4;0;0;0;0;1;0;;0;0;1;0;0;0;0;0;0;0;0;0;;0;1;0;0;78
94;4;4;5;5;5;4;4;5;4;3;5;5;5;4;5;4;4;5;5;5;5;4;4;5;5;4;5;5;5;3;5;4;5;4;2;7;0;0;0;1;0;0;;0;0;0;0;0;1;0;0;0;0;0;0;;1;0;0;0;
95;5;5;5;5;5;4;5;5;5;4;5;5;5;5;5;5;5;5;3;5;5;5;5;5;5;5;4;5;5;1;5;5;5;5;5;3;0;0;0;1;0;0;;0;0;0;0;0;1;0;0;0;0;0;0;;0;1;0;0;59
96;4;2;5;5;5;5;5;5;5;4;5;5;5;4;5;3;4;5;5;5;5;4;4;4;4;4;5;5;5;4;4;4;5;4;2;6;0;0;0;1;0;0;;0;0;0;0;0;0;0;0;1;0;0;0;;0;1;0;0;
97;5;3;5;5;5;5;5;5;5;2;3;5;5;1;5;2;4;5;5;5;4;5;5;5;5;5;3;5;5;4;5;4;4;4;5;4;0;0;0;1;0;0;;0;0;0;0;0;1;0;0;0;0;0;0;;1;0;0;0;57
98;5;5;5;5;5;5;5;5;5;4;5;5;5;4;5;5;5;5;5;5;5;5;5;5;5;5;5;5;5;1;5;5;5;5;5;4;0;0;0;1;0;0;;0;0;1;0;0;1;0;0;0;0;0;0;;1;0;0;0;64
99;5;5;5;5;5;5;5;5;5;4;5;5;5;5;5;5;5;5;5;5;5;4;5;5;5;5;4;5;5;2;5;5;5;5;5;3;0;0;0;1;0;0;;0;0;0;0;0;1;0;0;0;0;0;0;;0;1;0;0;61
100;5;5;5;5;5;5;5;5;5;2;3;5;5;4;4;4;4;5;5;5;5;5;5;5;5;5;5;5;5;4;5;4;5;4;5;3;0;0;0;1;0;0;;0;0;0;0;0;1;0;0;0;0;0;0;;0;1;0;0;64
101;4;4;5;5;4;3;4;4;5;5;4;5;5;4;4;4;4;2;3;4;;4;4;4;4;4;2;5;5;4;5;2;3;3;0;3;0;0;0;1;0;0;;0;0;0;0;0;1;0;0;0;0;0;0;;1;0;0;0;64
102;5;4;5;5;5;4;4;5;5;2;5;;;4;5;5;5;4;5;5;5;5;5;5;5;5;2;5;5;2;5;3;5;5;5;3;0;0;0;1;0;0;;0;0;0;0;0;1;0;0;0;0;0;0;;0;1;0;0;60
103;4;5;5;5;5;5;5;5;5;1;5;5;5;4;5;5;5;5;5;5;5;5;5;5;5;5;5;3;5;2;5;4;5;5;5;2;0;0;0;1;0;0;;0;0;0;0;0;1;0;1;0;0;0;0;;1;0;0;0;20
104;5;3;5;5;5;5;5;5;5;5;5;5;5;5;5;5;5;5;5;5;5;5;5;3;3;3;5;2;5;2;5;5;5;5;6;3;0;0;0;1;0;0;;0;0;0;0;0;1;0;0;0;0;0;0;;0;1;0;0;45
105;4;5;5;5;5;4;4;5;5;3;5;5;4;3;5;5;5;4;5;5;5;4;5;5;5;5;4;4;5;4;5;4;5;5;4;3;0;0;0;1;0;0;;0;0;0;0;0;1;0;0;0;0;0;0;;0;1;0;0;52
106;4;5;5;5;5;5;5;5;5;5;5;5;5;3;5;5;5;5;3;5;4;4;4;5;4;3;5;5;5;2;5;5;5;5;5;3;0;0;0;1;0;0;;0;0;1;0;0;1;0;0;0;0;0;0;;0;1;0;0;56
107;5;5;5;5;5;5;5;5;5;5;5;5;5;5;5;5;5;5;5;5;5;5;5;5;5;5;4;5;5;3;5;5;5;5;2;4;0;0;0;1;0;0;;0;0;0;0;0;1;0;0;0;0;0;0;;0;1;0;0;54
108;4;5;5;;;4;5;5;5;5;5;5;5;5;5;4;4;4;5;5;5;5;5;5;5;5;4;5;5;4;5;3;5;5;3;5;0;0;0;1;0;0;;0;0;0;0;0;1;0;0;0;0;0;0;;0;1;0;0;40
109;5;5;5;5;5;5;5;5;5;2;5;5;5;5;5;5;5;5;5;5;5;5;5;5;5;5;5;3;5;4;5;5;5;5;5;4;0;0;0;1;0;0;;0;0;0;0;0;1;0;0;0;0;0;0;;0;1;0;0;52
110;4;4;2;2;5;3;4;3;5;3;4;4;4;3;5;5;4;4;3;4;2;4;4;3;4;4;3;4;4;4;3;4;3;4;2;4;0;0;0;1;0;0;;0;0;0;0;0;1;0;0;0;0;0;0;;1;0;0;0;24
111;5;5;5;5;5;4;5;5;5;5;5;5;5;4;5;4;5;5;5;5;5;3;;5;4;4;4;3;5;3;5;4;5;4;4;4;0;0;0;1;0;0;;0;0;0;0;0;1;0;0;0;0;0;0;;1;0;0;0;20
112;4;5;5;5;5;4;4;4;4;2;5;5;5;3;5;3;3;5;5;5;4;4;3;4;3;3;2;5;5;4;5;5;5;3;2;4;0;0;0;1;0;0;;0;1;0;0;0;1;0;0;0;0;0;0;;1;0;0;0;22
113;4;4;5;5;4;4;3;4;4;3;4;4;4;3;5;5;5;3;4;4;3;3;3;3;3;3;4;5;5;3;4;3;4;3;2;4;0;0;0;1;0;0;;0;0;0;0;0;1;1;0;0;0;0;0;;1;0;0;0;24
114;4;4;4;4;4;3;3;4;;2;4;4;4;4;4;2;2;4;4;4;2;4;4;4;4;3;3;4;4;3;4;4;4;4;3;2;0;0;0;1;0;0;;0;0;0;0;0;1;0;0;0;0;0;0;;1;0;0;0;20
115;4;5;4;5;5;4;5;4;4;3;4;4;4;2;5;5;4;4;4;4;3;2;2;2;2;2;3;5;5;4;4;5;4;4;2;4;0;0;0;1;0;0;;0;0;0;0;0;1;0;0;0;0;0;0;;1;0;0;0;23
116;5;4;5;5;4;3;3;5;4;1;2;5;3;3;5;2;2;4;4;4;3;5;5;5;5;5;5;5;5;5;5;4;5;4;1;2;0;0;0;1;0;0;;0;0;0;0;0;1;0;0;0;0;0;0;;1;0;0;0;22
117;5;4;5;5;5;4;4;5;4;3;3;5;3;1;5;2;4;4;4;4;4;4;4;4;4;4;3;4;2;5;2;3;2;3;2;4;0;0;0;1;0;0;;0;0;0;0;0;1;0;0;0;0;0;0;;1;0;0;0;21
118;4;5;5;5;5;5;5;5;5;2;5;5;5;4;4;4;4;4;4;4;4;4;5;5;5;5;4;4;4;4;4;2;4;3;3;2;0;0;0;1;0;0;;0;0;0;0;0;1;0;0;0;0;0;0;;1;0;0;0;19
119;3;5;5;5;4;3;5;4;5;5;5;4;5;5;5;5;5;5;5;5;4;5;4;4;5;5;4;3;5;4;5;5;5;4;4;3;0;0;0;1;0;0;;0;0;0;0;0;1;0;0;0;0;0;0;;1;0;0;0;21
120;4;5;5;5;5;4;5;5;5;3;5;5;5;3;5;4;4;5;5;5;4;4;5;5;4;5;5;4;5;4;4;4;4;5;3;2;0;0;0;1;0;0;;0;0;0;0;0;1;0;1;0;0;0;0;;1;0;0;0;23
121;5;5;5;5;5;5;5;5;5;4;5;5;5;5;4;5;5;5;3;3;5;4;4;4;3;3;4;5;5;4;5;5;5;3;3;2;0;0;0;1;0;0;;0;0;0;0;0;1;0;0;0;0;0;0;;1;0;0;0;22
122;3;4;5;5;5;4;4;5;5;4;5;5;5;5;5;4;4;4;5;5;4;3;4;3;3;2;3;5;5;5;4;5;4;4;1;4;0;0;0;1;0;0;;0;0;0;0;0;1;0;0;0;0;0;0;;1;0;0;0;23
123;4;5;5;5;5;5;5;5;5;5;5;5;5;3;5;4;4;3;3;3;3;2;4;3;3;3;2;5;5;4;5;4;4;4;3;2;0;0;0;1;0;0;;0;0;0;0;0;1;0;0;0;0;0;0;;1;0;0;0;22
124;4;5;5;5;5;5;5;4;4;2;4;4;4;2;4;3;3;4;4;4;4;2;4;3;4;3;4;5;5;4;4;4;4;3;3;4;0;0;0;1;0;0;;0;0;0;0;0;0;0;1;0;0;0;0;;1;0;0;0;26
125;4;4;5;5;5;5;5;5;5;4;5;5;5;4;4;4;4;4;4;5;4;5;5;4;5;4;3;5;5;4;4;3;4;3;2;2;0;0;0;1;0;0;;1;0;0;0;0;1;0;0;0;0;0;0;;1;0;0;0;19
126;4;5;5;5;5;5;5;5;5;5;5;5;5;4;5;3;4;3;3;4;4;3;3;3;5;5;2;5;5;5;5;2;5;2;1;2;0;0;0;1;0;0;;0;0;1;0;0;1;0;0;0;0;0;0;;1;0;0;0;21
127;5;5;5;5;5;5;4;5;5;3;5;5;5;4;5;4;4;5;5;5;5;5;5;5;5;5;4;5;5;4;5;5;5;5;4;4;0;0;0;1;0;0;;0;0;0;0;0;1;0;0;0;0;0;0;;1;0;0;0;20
128;3;4;4;4;4;4;3;4;4;2;4;4;4;2;4;4;3;3;5;5;4;3;3;3;3;3;4;4;5;4;4;3;4;3;2;5;0;0;0;1;0;0;;0;0;0;0;0;1;0;0;0;0;0;0;;1;0;0;0;37
129;4;5;5;5;5;4;4;5;5;2;5;5;5;4;5;5;5;5;5;5;4;4;4;4;4;4;4;4;5;4;4;2;4;2;1;2;0;0;0;1;0;0;;0;0;0;0;0;1;0;0;0;0;0;0;;1;0;0;0;20
130;5;5;5;5;5;5;5;5;5;4;5;5;5;4;5;4;;5;5;5;2;5;5;5;5;5;4;5;5;4;5;3;5;4;3;2;0;0;0;1;0;0;;0;0;0;0;0;1;0;0;0;0;0;0;;1;0;0;0;21
131;4;5;4;4;4;4;4;5;5;1;2;5;5;2;4;4;4;4;4;4;4;3;3;4;4;4;5;5;5;4;5;4;5;4;5;2;0;0;0;1;0;0;;0;0;0;0;0;1;0;0;0;0;0;0;;1;0;0;0;28
132;5;4;5;5;5;5;5;5;5;3;5;5;5;5;5;3;4;5;5;5;5;5;5;3;3;3;4;3;5;2;5;5;5;5;5;2;0;0;0;1;0;0;;0;0;0;0;0;1;0;0;0;0;0;0;;1;0;0;0;18
133;4;5;5;5;4;3;3;4;3;2;4;5;3;4;4;3;2;3;3;5;3;4;4;4;4;4;4;4;5;4;4;3;4;4;3;2;0;0;0;1;0;0;;0;0;0;0;0;1;0;0;0;0;0;0;;1;0;0;0;19
134;5;5;5;5;5;5;5;5;5;3;5;5;5;5;5;5;5;5;5;5;5;5;5;3;5;3;3;2;5;2;5;5;5;5;5;2;0;0;0;1;0;0;;0;0;0;0;0;1;0;0;0;0;0;0;;0;1;0;0;21
135;4;5;5;5;5;4;5;5;5;2;5;5;5;3;5;4;4;4;4;4;4;3;3;3;3;3;3;4;4;4;4;3;4;3;2;2;0;0;0;1;0;0;;0;0;0;0;0;1;0;0;0;0;0;0;;1;0;0;0;21
136;5;5;5;5;5;5;4;5;5;2;5;5;4;4;5;4;4;3;3;4;2;4;5;2;5;5;2;5;5;4;5;3;5;4;3;4;0;0;0;1;0;0;;0;0;0;0;0;0;0;0;0;0;1;0;turc;1;0;0;0;22
137;5;5;5;5;5;5;4;5;5;2;4;5;5;3;4;4;4;4;4;5;4;5;5;5;5;5;4;5;4;4;4;3;4;3;2;2;0;0;0;1;0;0;;0;0;0;0;0;1;0;0;0;0;0;0;;1;0;0;0;21
138;5;5;5;5;5;2;4;4;3;3;5;5;3;2;5;4;4;5;5;5;4;4;4;5;4;4;4;5;4;5;5;2;5;3;2;4;1;0;0;0;0;0;;0;0;0;0;0;1;0;1;0;0;0;0;;1;0;0;0;23
139;4;5;5;5;4;4;4;5;5;2;5;5;5;4;4;3;3;4;4;4;3;5;5;5;5;5;2;4;5;5;4;3;4;2;2;2;0;0;0;1;0;0;;0;0;0;0;0;1;0;0;0;0;0;0;;1;0;0;0;20
140;5;5;4;4;5;5;5;5;5;2;5;5;5;3;5;5;4;5;5;5;4;3;5;5;5;5;2;5;5;3;5;5;5;4;5;4;0;0;0;1;0;0;;0;0;0;0;0;1;0;0;0;0;0;0;;1;0;0;0;26
141;4;4;5;5;5;5;5;5;5;4;5;5;5;5;5;5;4;5;5;5;5;3;3;3;3;3;4;5;5;4;5;4;5;4;4;4;0;0;0;1;0;0;;0;0;0;0;0;0;1;0;0;0;0;0;;1;0;0;0;21
142;3;5;5;5;4;3;4;4;3;2;4;4;4;3;3;4;2;3;4;4;3;5;4;5;3;4;5;5;5;5;5;4;5;4;1;6;0;0;0;1;0;0;;0;0;0;0;0;1;0;0;0;0;0;0;;1;0;0;0;41
143;5;4;3;5;5;5;3;5;4;1;5;5;3;5;5;3;3;3;4;5;4;5;5;5;5;3;4;4;2;5;2;2;2;2;3;3;0;0;0;1;0;0;;0;0;0;0;0;1;0;0;0;0;0;0;;0;1;0;0;30
144;3;5;5;5;5;5;5;5;5;3;5;5;5;3;4;3;3;4;4;5;3;3;3;3;4;3;4;5;5;4;4;4;3;2;3;4;0;0;0;1;0;0;;0;0;0;0;0;1;0;0;0;0;0;0;;1;0;0;0;21
145;4;5;5;5;5;4;5;5;5;3;5;5;5;3;5;4;4;5;5;5;5;5;4;3;3;2;5;5;5;4;4;5;5;5;4;4;0;0;0;1;0;0;;0;0;0;0;1;1;0;0;0;0;0;0;;1;0;0;0;23
146;5;4;5;5;5;5;5;5;5;1;1;5;5;5;5;5;5;5;5;5;5;5;5;5;5;5;5;5;5;1;5;5;5;5;5;2;0;0;0;1;0;0;;0;0;0;0;0;1;0;0;0;0;0;0;;0;1;0;0;24
147;4;4;5;5;5;4;4;5;5;1;3;5;5;4;5;5;5;5;5;5;5;3;5;5;5;5;5;5;5;1;5;5;5;5;5;3;0;0;0;1;0;0;;0;0;0;0;0;1;0;0;0;0;0;0;;0;1;0;0;45
148;5;4;5;5;5;4;4;5;5;2;5;5;5;3;5;5;5;4;4;4;4;5;5;5;5;5;2;5;5;3;5;4;4;4;5;3;0;0;0;1;0;0;;0;0;0;0;0;1;0;0;0;0;0;0;;1;0;0;0;36
149;4;4;5;5;4;3;3;5;5;3;5;5;4;2;5;5;5;4;5;5;4;5;5;5;5;4;4;5;5;4;5;3;5;3;2;4;0;0;0;1;0;0;;0;0;0;0;0;1;0;0;0;0;0;0;;0;1;0;0;42
150;4;4;5;5;5;5;5;5;5;5;3;5;5;5;5;5;4;4;5;5;4;5;4;5;5;5;5;4;5;2;2;5;4;5;1;2;0;0;0;1;0;0;;0;0;0;0;0;0;0;1;0;0;0;0;;1;0;0;0;34
151;4;4;5;5;5;5;5;5;5;3;5;5;5;4;5;5;4;4;5;5;5;4;5;5;5;5;4;5;5;2;5;5;5;5;5;2;0;0;0;1;0;0;;0;0;0;0;0;1;0;0;0;0;0;0;;1;0;0;0;63
152;5;5;5;5;4;5;1;5;5;2;5;5;5;5;5;5;5;5;5;5;5;5;5;5;5;5;1;5;5;2;2;5;5;5;2;1;0;0;0;1;0;0;;0;0;0;0;0;1;0;0;0;0;0;0;;0;1;0;0;20
153;4;4;5;5;5;4;4;5;5;2;5;5;5;4;5;5;5;5;5;5;5;4;5;5;5;5;5;5;5;1;5;5;5;5;4;5;0;0;0;1;0;0;;0;0;0;0;0;1;0;0;0;0;0;0;;0;1;0;0;35
154;5;5;5;5;5;5;5;1;5;3;3;5;5;4;5;4;4;4;3;3;4;4;4;4;4;4;4;4;4;2;4;4;4;3;;4;0;0;0;1;0;0;;0;0;0;0;0;1;0;0;0;0;0;0;;1;0;0;0;54
155;5;4;5;5;5;4;4;5;5;4;5;5;5;4;5;5;5;5;5;5;5;5;5;5;4;4;4;5;5;2;5;4;5;5;5;2;0;0;0;1;0;0;;0;0;0;0;0;1;1;0;0;0;0;0;;0;1;0;0;59
156;5;4;5;5;5;2;2;5;5;2;5;5;5;2;5;5;4;4;;;5;4;4;5;5;;5;5;5;4;5;3;5;5;5;3;0;0;0;1;0;0;;0;0;0;0;0;1;0;0;0;0;0;0;;1;0;0;0;62
157;5;5;5;5;5;5;5;5;5;5;5;5;5;5;4;5;5;4;5;5;4;5;5;2;5;3;5;5;5;3;5;5;5;4;4;2;0;0;0;1;0;0;;0;0;0;0;0;1;0;0;0;0;0;0;;0;1;0;0;27
158;5;5;5;5;5;4;4;5;5;2;4;5;5;3;5;5;5;5;5;5;5;4;4;4;4;3;5;5;5;3;5;4;5;4;2;4;0;0;0;1;0;0;;0;0;0;0;0;1;0;0;0;0;0;0;;1;0;0;0;27
159;5;5;5;5;5;5;5;5;5;2;5;5;5;5;5;5;5;5;3;5;3;5;5;5;5;5;1;5;5;2;5;3;5;3;5;2;0;0;0;1;0;0;;0;0;0;0;0;1;0;0;0;0;0;0;;0;1;0;0;36
160;5;3;5;5;5;5;5;5;5;5;5;5;5;3;5;5;5;5;5;5;5;5;5;5;5;5;2;5;5;2;5;5;1;1;5;3;0;0;0;1;0;0;;0;0;0;0;0;1;0;0;0;0;0;0;;1;0;0;0;43
161;5;5;5;5;5;5;5;5;5;1;5;5;5;5;5;5;5;5;5;5;5;3;4;1;1;2;5;5;5;1;5;5;3;4;3;4;0;0;0;1;0;0;;0;0;0;0;0;1;0;0;0;0;0;0;;1;0;0;0;27
162;5;5;5;5;5;5;5;5;5;3;5;5;5;5;5;5;5;5;5;5;5;3;3;3;3;3;5;5;5;4;4;5;5;4;4;4;0;0;0;1;0;0;;0;0;0;0;0;1;0;0;0;0;0;0;;1;0;0;0;32
163;4;4;5;5;4;3;3;5;5;4;5;5;4;2;5;5;5;4;4;5;4;5;5;5;5;4;4;5;5;4;5;3;5;3;2;4;0;0;0;1;0;0;;0;0;0;0;0;1;0;0;0;0;0;0;;0;1;0;0;42
164;5;5;5;5;5;5;5;5;5;5;5;5;5;5;5;5;5;5;5;5;5;5;5;5;5;5;5;5;5;1;5;5;5;5;5;4;0;0;0;1;0;0;;0;1;1;0;0;1;0;0;0;0;0;0;;0;1;0;0;
165;4;4;5;5;5;5;5;5;5;3;5;5;5;3;4;4;4;3;4;4;3;3;4;3;5;4;4;5;4;4;5;3;5;4;2;3;0;0;0;1;0;0;;0;0;0;0;0;1;0;0;0;0;0;0;;0;1;0;0;26
166;5;5;5;5;5;5;5;5;5;5;5;5;5;5;5;5;5;5;5;5;;5;5;5;5;5;4;5;5;2;5;4;5;4;4;5;0;0;0;1;0;0;;0;0;0;0;0;1;0;0;0;0;0;0;;0;1;0;0;52
167;5;4;5;5;5;5;5;5;5;5;5;5;5;5;5;5;5;5;5;5;5;5;5;5;5;5;5;3;5;1;5;5;5;5;5;3;0;0;0;1;0;0;;0;0;0;0;0;1;0;0;0;0;0;0;;0;1;0;0;39
168;4;5;5;5;4;3;2;5;5;2;4;5;4;2;5;4;5;5;5;5;4;3;4;5;4;4;4;5;5;4;5;4;5;4;5;3;0;0;0;1;0;0;;0;0;0;0;0;1;0;0;0;0;0;0;;1;0;0;0;27
169;5;5;5;5;5;5;5;5;5;1;5;5;5;2;5;5;4;4;5;5;4;1;1;5;5;5;4;5;5;4;3;4;5;5;5;3;0;0;0;1;0;0;;0;0;0;0;0;1;0;0;0;0;0;0;;1;0;0;0;52
170;5;2;5;5;5;5;5;5;5;5;5;5;5;5;5;5;5;5;5;;;5;3;5;5;5;5;5;5;1;5;5;5;5;1;1;0;0;0;1;0;0;;0;0;0;0;0;1;0;0;0;0;0;0;;0;1;0;0;44
171;4;5;5;5;5;5;5;5;5;1;5;5;5;5;5;5;5;5;5;5;5;5;5;5;5;5;5;5;5;1;5;5;5;5;5;2;0;0;0;1;0;0;;0;0;0;0;0;1;0;0;0;0;0;0;;0;1;0;0;33
172;4;5;5;5;5;5;5;5;5;3;5;5;;5;5;4;4;4;5;5;4;5;5;5;5;5;4;5;5;4;4;4;5;5;6;3;0;0;0;1;0;0;;0;0;0;0;0;1;0;0;0;0;0;0;;1;0;0;0;49
173;5;4;5;5;5;5;5;5;5;4;5;5;5;5;5;4;4;5;5;5;5;4;4;5;5;5;5;5;5;2;5;5;5;5;5;5;0;0;0;1;0;0;;0;0;0;0;0;1;0;0;0;0;0;0;;1;0;0;0;28
174;4;4;5;5;5;4;4;4;4;3;4;4;4;2;4;4;4;4;4;4;4;4;4;4;4;4;4;5;4;2;4;5;5;5;3;2;0;0;0;1;0;0;;0;0;0;0;0;1;0;0;0;0;0;0;;0;1;0;0;59
175;5;4;5;5;5;5;5;5;5;2;5;5;5;5;5;5;5;5;3;3;5;5;5;5;5;5;4;5;5;1;5;5;5;5;5;2;0;0;0;1;0;0;;0;0;0;0;0;1;0;0;0;0;0;0;;1;0;0;0;50
176;5;5;5;5;5;5;5;5;5;1;5;5;5;4;5;5;5;5;5;5;4;5;5;5;5;5;3;5;5;2;4;3;5;5;5;2;0;0;0;1;0;0;;0;0;0;0;0;1;0;0;0;0;0;0;;0;1;0;0;30
177;5;5;5;5;5;5;5;5;5;2;2;5;5;5;5;5;5;5;5;5;5;3;5;5;5;3;5;4;5;1;5;5;5;5;5;3;0;0;0;1;0;0;;0;0;0;0;0;1;0;0;0;0;0;0;;1;0;0;0;41
178;3;5;5;5;5;5;5;5;5;3;5;5;5;2;5;4;4;5;3;3;5;5;5;5;5;5;4;5;5;5;5;3;4;3;5;3;0;0;0;1;0;0;;0;0;0;0;0;1;0;0;0;0;0;0;;1;0;0;0;48
179;5;4;5;5;5;5;4;5;5;3;5;5;5;5;5;5;5;5;5;5;5;4;5;5;5;5;4;4;5;2;5;4;5;4;5;3;0;0;0;1;0;0;;0;0;0;0;0;1;0;0;0;0;0;0;;0;1;0;0;36
180;4;4;4;4;4;3;3;5;5;3;4;5;4;4;5;4;4;5;5;5;5;4;4;3;4;3;4;5;5;4;5;4;5;5;3;5;0;0;0;1;0;0;;0;0;0;0;0;1;0;0;0;0;0;0;;1;0;0;0;37
181;4;5;5;5;5;5;5;;5;4;4;4;4;4;5;5;5;4;4;4;4;4;5;4;4;4;4;4;4;2;4;3;4;3;1;3;0;0;0;1;0;0;;0;0;0;0;0;1;0;0;0;0;0;0;;1;0;0;0;50
182;4;5;5;5;5;5;5;5;5;5;5;5;5;5;5;4;5;5;5;5;5;5;5;5;5;5;2;5;5;2;5;4;5;5;3;5;0;0;0;1;0;0;;0;1;0;0;0;0;0;0;0;0;0;0;;0;1;0;0;68
183;5;4;5;5;5;5;4;5;5;1;4;5;4;4;5;4;5;5;4;5;2;4;3;3;3;3;3;4;5;3;5;4;4;3;5;3;0;0;0;1;0;0;;0;0;0;0;0;1;0;0;0;0;0;0;;0;1;0;0;26
184;5;5;4;5;5;4;4;5;5;2;5;5;5;5;5;4;5;5;5;5;5;3;4;3;4;5;4;5;5;2;5;4;5;4;2;2;0;0;0;1;0;0;;0;0;0;0;0;1;0;0;0;0;0;0;;0;1;0;0;28
185;5;5;5;5;5;5;5;5;5;3;5;5;5;5;5;5;4;5;5;5;5;5;5;5;5;5;5;5;5;1;5;5;5;5;2;4;0;0;0;1;0;0;;0;0;0;0;0;1;0;0;0;0;0;0;;1;0;0;0;47
186;5;5;5;5;5;5;5;5;5;3;5;5;5;5;5;5;5;5;5;5;5;5;5;5;5;5;5;5;5;1;5;5;5;5;5;3;0;0;0;1;0;0;;0;0;0;0;0;1;0;0;0;0;0;0;;1;0;0;0;65
187;4;5;5;5;5;5;5;3;5;3;5;5;5;5;5;5;4;5;5;5;5;4;4;5;5;4;4;5;5;4;3;5;3;5;5;5;0;0;0;1;0;0;;0;0;0;0;0;0;0;0;0;0;1;0;hongrois ;1;0;0;0;41
188;3;5;5;5;5;5;5;5;5;3;5;5;5;4;5;5;5;5;5;5;5;4;5;3;4;1;4;5;5;2;3;5;5;4;5;2;0;0;0;1;0;0;;0;0;0;0;0;1;0;0;0;0;0;0;;0;1;0;0;29
189;3;4;5;5;5;5;5;5;5;5;5;5;5;3;5;4;4;4;5;5;4;5;5;5;5;5;4;4;5;5;5;2;5;5;2;3;0;0;0;1;0;0;;0;0;1;0;0;1;0;0;0;0;0;0;;1;0;0;0;49
190;4;5;5;5;5;5;5;5;5;2;5;5;5;5;5;5;5;5;5;5;5;3;3;3;3;3;4;4;5;4;5;4;5;5;5;3;0;0;0;1;0;0;;0;0;0;0;0;1;0;0;0;0;0;0;;0;1;0;0;47
191;5;5;5;5;5;5;5;5;5;1;5;5;5;5;5;4;4;5;5;5;5;5;4;5;5;5;1;5;5;5;5;5;5;5;5;5;0;0;0;1;0;0;;0;0;0;0;0;1;0;0;0;0;0;0;;0;1;0;0;55
192;4;5;5;5;5;4;4;5;5;2;5;5;4;4;5;5;5;4;4;4;4;4;4;4;4;4;4;5;5;4;5;4;5;4;3;2;0;0;0;1;0;0;;0;0;0;0;0;1;0;0;0;0;0;0;;1;0;0;0;37
193;1;1;1;1;1;1;1;1;1;1;1;1;1;1;1;1;1;1;1;1;1;1;1;1;1;1;1;5;5;1;5;5;5;5;5;3;0;0;0;1;0;0;;0;0;0;0;0;1;1;0;0;0;0;0;;0;1;0;0;60
194;5;5;5;5;5;5;5;5;5;5;5;5;5;5;5;4;4;5;5;5;4;5;5;5;5;3;4;5;5;3;5;4;4;4;5;1;0;0;0;1;0;0;;0;0;0;0;0;1;0;0;0;0;0;0;;1;0;0;0;30
195;4;5;5;5;5;4;4;5;5;3;4;5;3;3;5;4;4;4;5;5;5;4;4;4;4;4;4;5;5;4;5;4;5;5;1;2;0;0;0;1;0;0;;0;0;0;0;0;1;0;0;0;0;0;0;;0;1;0;0;37
196;3;4;5;5;;5;5;2;5;;5;5;4;3;5;4;5;5;5;4;4;5;5;3;5;5;5;5;5;4;5;5;5;5;4;3;0;0;0;1;0;0;;0;0;0;0;0;1;0;0;0;0;0;0;;1;0;0;0;53
197;5;4;5;5;5;5;5;5;5;3;5;5;5;5;5;5;5;5;5;5;5;5;5;5;5;5;3;4;5;1;5;5;5;5;5;2;0;0;0;1;0;0;;0;0;0;0;0;1;0;0;0;0;0;0;;0;1;0;0;20
198;3;5;5;5;4;2;2;5;4;3;5;5;4;4;5;4;4;4;5;5;5;5;5;5;5;5;4;5;5;2;5;5;5;5;3;4;0;0;0;1;0;0;;0;0;0;0;0;1;0;0;0;0;0;0;;0;1;0;0;35
199;4;5;5;5;4;4;4;4;4;2;4;4;4;4;5;4;4;4;3;4;4;4;4;4;4;4;4;4;4;3;4;4;4;4;5;5;0;0;0;1;0;0;;0;0;0;0;0;1;0;0;0;0;0;0;;0;1;0;0;55
200;5;4;5;5;5;5;5;5;5;5;5;5;5;5;5;5;5;5;5;5;5;5;5;5;5;5;4;5;5;5;5;4;5;4;2;4;0;0;0;1;0;0;;0;0;0;0;0;1;0;0;0;0;0;0;;0;1;0;0;54
201;5;4;5;5;5;5;5;5;5;2;5;5;4;5;5;5;5;5;5;5;5;5;5;5;5;5;4;5;5;2;5;4;5;5;5;3;0;0;0;1;0;0;;0;0;0;0;0;1;0;0;0;0;0;0;;0;1;0;0;39
202;5;3;5;5;4;3;3;5;1;2;4;5;2;1;5;5;3;4;5;5;5;4;4;4;4;4;5;5;5;2;5;5;5;4;5;3;0;0;0;1;0;0;;0;0;0;0;0;1;0;0;0;0;0;0;;0;1;0;0;39
203;5;5;5;5;5;5;5;5;5;3;5;5;5;4;5;4;5;4;5;5;5;5;5;5;5;5;2;4;4;3;3;5;5;5;3;2;0;0;0;1;0;0;;0;0;0;0;0;1;0;0;0;0;0;0;;0;1;0;0;23
204;4;4;5;5;5;5;5;5;4;5;4;5;3;3;5;5;5;5;5;5;5;5;5;5;5;5;4;4;5;2;5;4;4;3;2;2;0;0;0;0;0;1;suisse;0;0;0;0;0;1;0;0;0;0;0;0;;1;0;0;0;30
205;5;5;5;5;5;5;5;5;2;3;5;5;2;5;5;5;5;5;5;5;5;5;5;5;5;5;5;5;5;5;5;5;5;5;3;5;0;0;1;0;0;0;;0;0;0;0;0;0;0;0;0;0;1;0;vietnamien;0;1;0;0;63
206;5;4;5;5;5;5;5;5;5;5;5;5;5;5;5;5;5;5;5;5;5;5;5;5;5;5;5;5;5;1;5;5;5;5;3;2;0;0;0;1;0;0;;0;0;0;0;0;1;0;0;0;0;0;0;;0;1;0;0;23
207;5;5;5;5;3;3;4;5;5;3;5;5;5;4;5;5;5;5;5;5;5;4;4;5;5;5;5;5;5;1;5;5;5;5;5;7;0;0;0;1;0;0;;0;0;0;0;0;1;0;0;0;0;0;0;;1;0;0;0;63
208;5;5;5;5;5;5;5;5;5;3;5;5;5;4;5;4;4;5;5;5;5;5;5;5;5;5;1;5;5;2;5;5;5;5;2;2;0;0;0;1;0;0;;0;0;0;0;0;1;0;0;0;0;0;0;;1;0;0;0;22
209;4;4;5;5;5;2;4;5;5;2;5;5;5;5;5;5;5;4;5;5;5;5;5;5;5;5;5;1;5;4;3;4;5;5;5;5;0;0;0;1;0;0;;0;0;0;0;0;1;0;0;0;0;0;0;;0;1;0;0;32
210;4;5;5;5;5;5;5;5;5;5;5;5;5;5;5;4;4;4;4;4;3;5;5;5;5;5;2;5;5;5;5;2;3;3;2;3;0;0;0;1;0;0;;0;0;0;0;0;1;0;0;0;0;0;0;;1;0;0;0;53
211;5;5;5;5;5;5;5;5;5;2;5;5;5;3;5;5;5;5;5;5;5;5;5;5;5;5;4;4;5;1;5;5;5;5;5;2;0;0;0;1;0;0;;0;0;0;0;0;1;0;0;0;0;0;0;;0;1;0;0;49
212;4;4;5;5;5;5;5;4;5;2;4;5;4;4;4;3;3;4;4;4;5;4;4;4;4;4;4;4;4;4;4;4;4;4;2;4;0;0;0;1;0;0;;0;0;0;0;0;1;0;0;0;0;0;0;;1;0;0;0;22
213;4;4;4;5;5;5;5;5;4;4;5;5;3;4;5;2;2;2;4;5;3;3;4;3;4;3;2;4;5;5;5;2;5;5;1;1;0;0;0;1;0;0;;0;0;0;0;0;1;0;0;0;0;0;0;;0;1;0;0;22
214;5;5;5;5;5;5;5;5;5;5;5;5;5;5;5;4;4;4;4;5;4;5;5;5;5;5;3;4;2;4;2;4;5;4;5;5;0;0;0;1;0;0;;0;0;0;0;0;1;0;0;0;0;0;0;;0;1;0;0;46
215;5;5;5;5;5;5;5;5;5;3;4;5;5;5;5;5;4;5;5;5;5;4;4;5;5;5;5;5;5;3;5;5;5;5;5;2;0;0;0;1;0;0;;0;0;0;0;0;1;0;0;0;0;0;0;;0;1;0;0;25
216;5;5;5;5;5;5;5;5;5;3;5;5;4;3;;;5;4;4;4;5;4;;;5;3;3;5;5;2;5;4;5;4;5;4;0;0;0;1;0;0;;0;0;0;0;0;1;0;0;0;0;0;0;;0;1;0;0;66
217;5;4;5;5;5;5;5;5;5;3;5;5;5;3;5;5;4;5;5;5;5;4;4;5;4;4;4;4;5;2;5;4;5;5;5;5;0;0;0;1;0;0;;0;0;0;0;0;1;0;0;0;0;0;0;;1;0;0;0;50
218;5;4;5;5;5;5;5;5;5;3;4;5;5;5;5;5;5;5;5;5;5;4;3;4;5;3;5;5;5;1;5;5;5;5;5;6;0;0;0;1;0;0;;0;0;0;0;0;1;0;0;0;0;0;0;;0;1;0;0;53
219;4;5;5;5;5;5;5;5;5;3;5;5;5;5;5;4;4;5;5;5;5;4;4;5;5;5;4;5;5;2;5;5;5;5;3;2;0;0;0;1;0;0;;0;0;0;0;0;1;0;0;0;0;0;0;;0;1;0;0;62
220;4;5;5;5;5;4;5;5;5;2;5;5;5;2;5;5;5;4;5;5;5;4;5;5;5;4;4;5;5;3;5;4;5;4;1;5;0;0;0;1;0;0;;0;0;0;0;0;1;0;0;0;0;0;0;;0;1;0;0;59
221;5;4;5;5;5;4;4;5;5;3;5;5;5;5;5;5;5;4;4;4;4;3;4;4;4;4;3;4;5;2;5;5;5;4;5;3;0;0;0;1;0;0;;0;0;0;0;0;1;0;0;0;0;0;0;;0;1;0;0;38
222;4;5;5;5;5;5;5;5;5;2;5;5;5;5;5;5;5;5;5;5;4;5;5;5;5;5;3;5;5;2;4;4;5;5;5;2;0;0;0;1;0;0;;0;0;0;0;0;1;0;0;0;0;0;0;;0;1;0;0;47
223;5;4;5;5;5;5;5;5;5;1;5;5;5;5;4;2;4;5;5;5;5;5;5;5;5;5;4;5;5;2;5;5;5;5;5;4;0;0;0;1;0;0;;0;0;0;0;0;1;0;0;0;0;0;0;;1;0;0;0;37
224;4;4;5;5;5;4;4;5;5;1;4;5;3;5;5;4;4;5;5;5;5;5;5;5;5;5;4;5;5;4;5;4;5;5;5;2;0;0;0;1;0;0;;0;0;0;0;0;1;0;0;0;0;0;0;;1;0;0;0;61
225;5;4;5;5;5;4;4;5;5;1;5;5;4;3;5;4;4;4;4;5;5;4;5;5;4;4;5;5;5;2;5;5;5;5;5;2;0;0;0;1;0;0;;0;0;0;0;0;1;0;0;0;0;0;0;;0;1;0;0;43
226;5;4;5;5;5;5;5;5;5;3;3;5;4;4;5;5;5;5;5;5;5;3;3;5;3;3;5;5;5;1;5;4;5;5;5;5;0;0;0;1;0;0;;0;0;1;0;0;1;0;0;0;0;0;0;;0;1;0;0;48
227;3;4;5;5;5;4;4;1;5;5;5;5;5;5;5;5;5;4;4;4;4;4;5;5;5;5;4;5;5;3;5;3;5;5;5;2;0;0;0;1;0;0;;0;0;0;0;0;1;0;0;0;0;0;0;;0;1;0;0;36
228;5;5;5;5;5;5;5;5;5;4;4;5;5;5;5;5;5;5;5;;5;5;5;5;5;5;2;5;5;3;5;4;5;5;5;3;0;0;0;1;0;0;;0;0;0;0;0;1;0;0;0;0;0;0;;0;1;0;0;52
229;4;5;5;5;4;4;3;1;5;1;5;5;5;5;5;5;5;5;5;1;5;5;5;5;5;5;4;5;5;1;5;5;5;5;5;5;0;0;0;1;0;0;;0;0;0;0;0;1;0;0;0;0;0;0;;0;1;0;0;45
230;4;5;5;5;4;3;4;5;5;4;5;5;3;3;5;5;5;5;5;5;4;5;5;5;5;5;4;5;4;4;5;4;5;5;3;3;0;0;0;1;0;0;;0;0;0;0;0;1;0;0;0;0;0;0;;0;1;0;0;27
231;5;4;5;5;5;5;5;5;5;3;3;5;5;3;4;4;3;4;5;5;4;4;4;4;4;4;4;4;4;4;5;3;5;4;6;2;0;0;0;1;0;0;;0;0;0;0;0;1;0;0;0;0;0;0;;1;0;0;0;35
232;4;5;5;;5;5;5;5;5;4;5;5;5;5;5;5;4;5;5;5;5;5;5;5;5;5;4;5;5;2;5;5;5;5;5;5;0;0;0;1;0;0;;0;0;0;0;0;1;0;0;0;0;0;0;;0;1;0;0;69
233;5;5;5;5;5;4;4;5;5;5;5;5;4;4;5;5;5;5;5;5;5;5;5;5;5;5;4;5;5;2;5;5;5;5;5;2;0;0;0;1;0;0;;0;0;0;0;0;1;0;0;0;0;0;0;;0;1;0;0;47
234;4;3;5;5;5;4;5;5;3;5;2;5;4;4;5;2;2;1;5;5;3;5;4;5;4;4;4;3;4;5;4;2;5;4;3;3;0;0;0;1;0;0;;0;0;0;0;0;1;0;0;0;0;0;0;;0;1;0;0;27
235;5;5;5;5;5;3;4;5;5;1;5;5;5;5;5;5;5;5;5;5;5;5;5;5;5;5;5;5;5;3;5;5;5;5;5;3;0;0;0;1;0;0;;0;0;0;0;0;1;0;0;0;0;0;0;;0;1;0;0;35
236;5;5;5;5;5;4;5;5;5;3;4;5;4;5;5;4;5;5;3;5;5;5;5;5;5;4;5;5;5;3;5;5;5;5;4;2;0;0;0;1;0;0;;0;0;1;0;0;1;0;0;0;0;0;0;;0;1;0;0;25
237;3;5;5;5;5;5;4;5;5;5;5;5;5;4;5;5;5;5;5;4;5;4;4;5;5;5;4;4;5;2;5;5;5;5;3;5;0;0;0;0;0;1;suisse;0;0;0;0;0;1;0;0;0;0;0;0;;1;0;0;0;45
238;4;5;5;5;5;5;5;5;5;4;5;5;5;5;5;5;5;5;5;5;5;4;4;4;4;4;5;5;5;1;5;5;5;5;3;2;0;0;0;1;0;0;;0;0;0;0;0;1;0;0;0;0;0;0;;1;0;0;0;37
239;4;5;5;5;5;5;5;5;5;3;5;5;5;5;5;5;5;5;3;5;5;5;5;5;5;5;5;4;5;1;5;5;5;5;5;2;0;0;0;1;0;0;;0;0;0;0;0;1;0;0;0;0;0;0;;0;1;0;0;40
240;5;5;5;5;5;5;5;5;5;2;4;5;3;3;5;5;5;5;5;5;5;5;5;5;5;5;4;5;3;2;5;4;5;5;1;2;0;0;0;1;0;0;;0;0;0;0;0;1;0;0;0;0;0;0;;1;0;0;0;57
241;5;5;5;5;5;5;5;5;5;4;5;5;5;5;5;5;5;5;5;5;5;4;4;5;5;;3;5;;3;5;4;5;5;5;5;1;1;1;1;1;1;déplacé	inapproprié et totalement hors sujet!;0;0;0;0;0;1;0;0;0;0;0;0;;0;1;0;0;50
242;4;4;5;5;5;3;4;5;5;5;5;5;4;4;5;3;5;4;3;5;4;5;5;5;5;5;5;5;5;2;5;5;5;5;1;5;0;0;0;0;0;1;Arabe;0;0;0;0;0;1;0;0;0;0;0;0;;0;1;0;0;34
243;4;4;5;5;5;4;4;5;5;4;5;5;5;5;5;4;3;4;5;5;4;5;5;5;5;5;5;5;5;3;5;5;5;5;5;5;0;0;0;1;0;0;;0;0;0;0;0;1;0;0;0;0;0;0;;0;1;0;0;39
244;5;5;5;5;5;5;5;3;5;1;5;5;5;5;5;5;5;5;5;5;5;5;5;3;3;3;5;5;5;1;5;5;5;5;5;4;0;0;0;1;0;0;;0;0;0;0;0;1;0;0;0;0;1;0;Arabe;1;0;0;0;39
245;5;5;5;5;5;5;5;5;5;2;5;5;5;1;5;4;4;4;5;5;4;3;4;4;4;4;5;5;5;3;4;4;4;4;5;4;0;0;0;1;0;0;;0;0;0;0;0;1;0;0;0;0;0;0;;1;0;0;0;40
246;5;4;5;5;5;5;5;5;5;5;5;5;4;3;5;4;4;5;5;5;5;4;5;5;5;5;4;5;4;2;5;5;5;5;2;3;0;0;0;1;0;0;;0;0;0;0;0;1;0;0;0;0;0;0;;0;1;0;0;47
247;4;4;5;5;5;5;4;5;4;1;4;5;5;5;5;4;4;3;4;5;4;5;5;4;5;5;3;5;5;4;5;4;5;3;2;3;0;0;0;1;0;0;;0;0;0;0;0;1;0;0;0;0;0;0;;0;1;0;0;45
248;3;3;5;5;4;3;4;5;4;2;3;5;3;4;4;3;4;5;4;5;4;4;3;4;5;4;4;4;5;2;5;5;5;4;3;4;0;0;0;1;0;0;;0;0;0;0;0;1;0;0;0;0;0;0;;0;1;0;0;35
249;4;5;5;5;5;3;4;5;5;3;5;5;2;3;5;4;2;3;4;5;4;4;4;4;4;4;2;5;5;4;4;5;5;5;4;3;0;0;0;1;0;0;;0;0;0;0;0;1;0;0;0;0;0;0;;1;0;0;0;59
250;3;5;5;5;5;4;4;5;5;2;4;5;3;4;5;4;4;4;4;4;4;5;5;5;5;5;2;5;5;5;5;2;5;4;4;2;0;0;0;1;0;0;;0;0;0;0;0;1;0;0;0;0;0;0;;1;0;0;0;35
251;5;5;5;5;5;5;5;5;5;3;5;5;5;5;4;5;4;5;5;5;5;4;4;5;5;4;5;5;5;3;5;5;5;5;5;5;0;0;0;1;0;0;;0;0;0;0;0;1;0;0;0;0;0;0;;1;0;0;0;35
252;1;1;1;1;1;2;2;2;1;2;1;1;1;2;1;1;1;1;2;1;2;1;1;1;1;1;3;5;5;4;5;5;3;4;5;5;0;0;0;1;0;0;;0;0;0;0;0;1;0;0;0;0;0;0;;0;1;0;0;45
253;5;5;5;5;5;5;5;5;5;2;5;5;5;3;5;5;5;5;5;5;5;5;5;5;5;5;5;5;5;1;5;5;5;5;5;2;0;0;0;1;0;0;;0;0;0;0;0;1;0;0;0;0;0;0;;0;1;0;0;29
254;4;5;5;5;5;5;5;5;5;1;1;5;5;5;5;5;5;5;1;1;5;5;5;5;5;5;5;5;5;1;5;5;5;5;5;3;0;0;0;1;0;0;;0;0;0;0;0;1;0;0;0;0;0;0;;0;1;0;0;62
255;5;4;5;5;5;5;5;5;5;3;4;5;4;4;5;5;5;5;5;5;5;5;5;5;5;5;3;5;5;3;5;5;5;5;5;2;0;0;0;1;0;0;;0;1;0;0;0;1;0;0;0;0;0;0;;0;1;0;0;55
256;5;4;5;5;5;4;5;5;5;1;3;5;5;5;5;5;4;5;5;5;5;5;5;4;5;4;4;5;4;3;5;5;5;5;5;4;0;0;0;1;0;0;;0;0;0;0;0;1;0;0;0;0;0;0;;1;0;0;0;50
257;2;5;5;5;5;4;4;5;5;2;5;5;5;4;5;3;3;5;5;5;5;5;5;3;5;3;4;2;5;1;5;5;5;5;4;5;0;0;0;1;0;0;;0;0;0;0;0;1;0;0;0;0;0;0;;0;1;0;0;38
258;5;4;5;5;5;5;5;5;5;3;5;5;5;3;5;5;5;;5;5;5;5;5;5;5;3;4;5;5;1;1;5;5;5;5;3;1;0;0;1;0;0;;0;0;0;0;0;1;0;0;0;0;0;0;;0;1;0;0;21
259;4;4;5;5;4;4;4;5;5;3;;4;4;4;5;4;4;5;5;5;5;5;5;5;5;5;4;4;4;4;4;4;4;5;5;2;0;0;0;1;0;0;;0;0;0;0;0;1;0;0;0;0;0;0;;1;0;0;0;23
260;3;5;4;5;5;5;5;5;5;4;5;5;5;4;4;5;4;5;5;5;5;5;4;5;3;3;4;3;5;3;4;5;5;5;5;4;0;0;0;1;0;0;;0;0;0;0;0;1;0;0;0;0;0;0;;0;1;0;0;26
261;4;5;5;5;5;5;5;5;5;5;5;5;5;5;5;5;5;4;5;5;5;5;5;5;5;5;4;5;5;2;5;5;5;5;4;5;0;0;0;1;0;0;;0;0;0;0;0;1;0;0;0;0;0;0;;0;1;0;0;37
262;5;5;5;5;5;5;5;5;5;5;5;5;5;5;5;5;5;5;5;5;5;5;5;5;5;5;5;5;5;1;5;5;5;5;5;2;0;0;0;1;0;0;;0;0;0;0;0;1;0;0;0;0;0;0;;1;0;0;0;40
263;5;5;5;5;5;4;4;5;5;4;5;5;2;4;5;5;5;5;5;5;5;4;4;5;5;5;5;4;5;3;5;5;5;5;5;5;0;0;0;1;0;0;;0;0;0;0;0;1;0;0;0;0;0;0;;0;1;0;0;28
264;5;5;5;5;5;5;5;5;5;3;5;5;3;5;5;5;5;5;5;5;5;5;5;5;5;5;5;5;4;4;4;5;5;5;5;5;0;0;0;1;0;0;;0;0;0;0;0;0;0;0;0;0;1;0;Néerlandais ;1;0;0;0;68
265;5;5;5;5;5;5;5;5;5;3;5;5;5;4;5;5;5;5;5;5;5;4;4;4;4;4;5;5;5;1;5;5;5;5;6;3;0;0;0;1;0;0;;0;0;0;0;0;1;0;0;0;0;0;0;;0;1;0;0;
266;5;5;5;5;5;4;5;5;5;4;5;5;5;2;5;5;4;5;5;5;5;5;5;5;5;5;4;4;5;4;5;4;5;5;1;2;0;0;0;1;0;0;;0;0;0;0;0;1;0;0;0;0;0;0;;0;1;0;0;20
267;5;5;5;5;5;5;5;5;5;4;5;5;4;1;5;5;5;5;5;5;5;5;4;4;5;5;5;5;5;1;5;5;5;5;5;5;0;0;0;1;0;0;;0;0;0;0;0;1;0;0;0;0;0;0;;0;1;0;0;45
268;5;3;5;5;5;5;5;5;5;3;5;5;4;4;5;4;5;3;5;5;5;5;5;3;3;3;5;4;5;1;3;5;5;5;3;2;0;0;0;1;0;0;;0;0;0;0;0;1;0;0;0;0;0;0;;0;1;0;0;20
269;4;4;5;5;5;4;4;5;5;2;5;5;5;4;4;4;5;4;5;4;5;5;5;4;4;4;4;5;5;1;5;5;5;5;5;3;0;0;0;1;0;0;;0;0;0;0;0;1;1;0;0;0;0;0;;0;1;0;0;42
270;5;5;5;5;5;4;5;5;5;1;4;5;5;4;5;4;4;4;5;5;5;5;5;5;5;5;4;5;5;2;5;5;5;5;5;5;0;0;0;1;0;0;;0;0;0;0;0;1;0;0;0;0;0;0;;0;1;0;0;37
271;5;4;5;5;5;5;5;5;5;2;5;5;5;5;5;4;5;5;4;4;4;5;5;5;5;5;3;5;5;2;5;5;5;4;5;2;0;0;0;0;0;1;Suisse;0;0;0;0;0;1;0;0;0;0;0;0;;0;1;0;0;55
272;5;5;5;5;5;5;5;5;5;5;5;5;5;4;5;5;5;5;5;5;5;3;3;5;3;4;5;5;5;1;5;5;5;5;5;2;0;0;0;1;0;0;;0;0;0;0;0;1;0;0;0;0;0;0;;0;1;0;0;57
273;5;5;5;5;5;4;4;5;5;2;5;5;4;5;5;5;5;5;2;2;5;5;5;5;5;5;5;5;5;2;5;4;5;4;5;3;0;0;0;1;0;0;;0;0;0;0;0;1;0;0;0;0;0;0;;1;0;0;0;47
274;4;5;5;5;5;5;4;5;5;3;5;5;5;4;5;4;4;4;5;5;4;5;5;5;5;5;5;5;5;5;5;3;5;3;1;2;0;0;0;1;0;0;;0;0;0;0;0;1;0;0;0;0;0;0;;1;0;0;0;37
275;5;5;5;5;5;;5;5;5;1;5;5;5;3;5;5;5;5;5;5;5;5;5;5;5;5;1;5;5;4;5;5;5;5;3;4;0;0;0;1;0;0;;0;0;0;0;0;1;1;0;0;0;0;0;;0;1;0;0;30
276;5;4;5;5;5;5;4;5;5;2;5;5;5;3;5;3;3;4;5;5;3;4;4;5;5;4;4;5;5;4;4;4;5;4;3;4;0;0;0;1;0;0;;0;0;0;0;0;1;0;0;0;0;0;0;;1;0;0;0;45
277;5;5;5;5;5;5;5;4;5;2;5;5;5;5;5;5;5;4;5;1;4;5;5;5;3;5;4;5;5;5;2;2;2;2;1;2;0;0;0;1;0;0;;0;0;0;0;0;1;0;0;0;0;0;0;;1;0;0;0;43
278;4;5;5;5;5;5;5;5;5;2;5;5;5;5;5;5;5;5;5;5;4;5;5;5;5;5;2;5;5;3;5;3;5;5;5;2;0;0;0;1;0;0;;0;0;0;0;0;1;0;0;0;0;0;0;;0;1;0;0;34
279;4;5;5;5;5;5;5;5;5;1;5;5;5;5;4;5;5;5;5;5;1;5;5;5;5;5;5;3;5;1;5;5;5;5;5;2;0;0;0;1;0;0;;0;0;0;0;0;1;0;0;0;0;0;0;;0;1;0;0;24
280;4;4;5;5;5;4;4;5;5;2;2;5;5;4;5;3;4;4;5;5;4;5;5;4;4;4;4;5;5;4;5;4;5;5;4;4;0;0;0;1;0;0;;0;0;0;0;0;1;0;0;0;0;0;0;;1;0;0;0;32
281;4;5;5;5;5;4;4;5;5;4;5;5;5;5;5;5;4;5;5;5;5;4;4;5;5;5;4;5;5;3;5;4;5;5;2;2;0;0;0;1;0;0;;0;0;0;0;0;1;0;0;0;0;0;0;;0;1;0;0;37
282;5;5;5;5;5;5;5;5;5;3;5;5;5;5;5;3;4;4;5;5;4;5;5;5;5;5;5;5;5;5;4;2;5;4;2;4;0;0;0;1;0;0;;0;0;0;0;0;1;0;0;0;0;0;0;;1;0;0;0;46
283;5;4;5;5;5;5;5;5;5;2;5;5;5;3;5;4;5;5;5;5;5;5;3;3;3;3;5;4;5;2;5;5;5;5;5;4;0;0;0;1;0;0;;0;1;0;0;0;1;0;0;0;0;0;0;;1;0;0;0;31
284;3;5;5;5;5;5;5;5;5;4;5;5;5;4;5;5;5;4;5;5;5;3;3;4;4;4;2;5;5;2;5;4;4;4;3;3;0;0;0;1;0;0;;0;0;0;0;0;1;0;0;0;0;0;0;;0;1;0;0;29
285;4;4;5;5;5;5;5;5;5;4;5;5;5;5;5;4;4;5;5;5;5;5;5;5;5;5;3;5;5;4;5;5;5;5;5;3;0;0;0;1;0;0;;0;0;0;0;0;1;0;0;0;0;0;0;;0;1;0;0;45
286;5;5;5;5;5;4;5;5;5;3;5;5;5;2;5;5;4;5;5;5;5;5;5;5;5;5;3;3;5;1;5;5;5;5;5;2;0;0;0;1;0;0;;0;0;0;0;0;1;0;0;0;0;0;0;;0;1;0;0;42
287;5;4;5;5;4;4;4;5;5;3;5;4;3;3;5;5;4;4;4;4;4;5;5;5;5;4;4;5;5;2;5;4;4;4;4;5;0;0;0;1;0;0;;0;0;0;0;0;1;0;0;0;0;0;0;;1;0;0;0;42
288;5;4;5;5;5;5;5;5;5;5;5;5;5;5;;;;;;5;5;5;5;5;5;5;5;5;5;5;5;5;5;5;5;6;0;0;0;1;0;0;;0;0;0;0;0;1;0;0;0;0;0;0;;0;1;0;0;44
289;5;5;5;5;5;5;5;5;5;5;5;5;5;5;5;5;5;5;5;5;5;5;5;5;5;5;5;5;5;1;5;5;5;5;3;3;0;0;0;1;0;0;;0;0;0;0;0;1;0;0;0;0;0;0;;0;1;0;0;60
290;4;5;5;5;5;4;5;5;5;1;5;5;5;5;5;5;4;5;5;5;5;5;5;5;5;5;4;4;5;3;2;3;5;4;3;2;0;0;0;1;0;0;;0;0;0;0;0;1;0;0;0;0;0;0;;0;1;0;0;20
291;4;5;5;5;5;4;4;5;5;2;5;5;5;4;5;5;5;5;5;5;5;5;5;5;5;5;5;5;5;2;5;5;5;5;5;2;0;1;0;0;0;0;;0;0;0;0;0;1;0;0;0;0;0;0;;0;1;0;0;48
292;5;2;5;5;5;5;5;5;5;3;5;5;3;2;5;5;5;4;5;3;5;4;4;3;5;5;4;5;5;2;5;5;5;5;4;2;0;0;0;1;0;0;;0;0;0;0;0;1;0;0;0;0;0;0;;0;1;0;0;52
293;4;5;5;5;5;5;5;5;5;5;5;5;5;5;5;5;5;5;5;5;5;5;5;5;5;5;5;5;5;2;5;5;5;5;4;7;0;0;0;1;0;0;;0;0;0;0;0;1;0;0;0;0;0;0;;0;1;0;0;57
294;1;2;5;5;5;3;1;5;5;4;5;5;5;3;4;3;3;4;5;5;4;3;5;5;3;3;3;5;4;4;5;5;5;5;5;2;0;0;0;1;0;0;;0;0;0;0;0;1;0;0;0;0;0;0;;0;1;0;0;51
295;5;4;5;5;5;5;5;5;5;5;5;5;5;5;5;5;5;4;3;3;5;5;5;5;5;5;5;5;5;2;5;4;5;5;3;3;0;0;0;1;0;0;;0;0;0;0;0;1;0;0;0;0;0;0;;0;1;0;0;47
296;5;5;5;5;5;4;3;5;5;3;5;5;5;3;5;4;3;4;5;5;4;5;5;5;5;5;4;5;5;2;5;5;5;4;4;5;0;0;0;1;0;0;;0;0;0;0;0;1;0;0;0;0;0;0;;1;0;0;0;30
297;5;5;5;5;5;5;5;5;5;2;5;5;5;5;5;5;5;5;5;5;5;5;5;5;5;5;5;5;5;1;5;5;5;5;5;5;0;0;0;1;0;0;;0;0;0;0;0;1;0;0;0;0;0;0;;1;0;0;0;47
298;5;5;5;5;5;5;5;5;5;5;5;5;5;5;5;5;5;5;5;5;5;5;5;5;5;5;5;5;5;1;5;5;5;5;5;6;0;0;0;1;0;0;;0;0;0;0;0;1;0;0;0;0;0;0;;0;1;0;0;38
299;4;5;5;5;4;4;4;5;5;4;5;5;4;3;5;3;3;4;3;3;3;5;4;4;4;4;4;5;4;4;4;3;4;3;5;2;0;0;0;1;0;0;;0;0;0;0;0;0;1;0;0;0;0;0;;0;1;0;0;26
300;5;4;5;5;4;4;4;5;5;2;5;5;5;5;5;5;5;5;3;3;5;5;5;5;5;5;5;5;5;2;5;5;5;3;5;3;0;0;0;1;0;0;;0;0;0;0;0;1;0;0;0;0;0;0;;0;1;0;0;32
301;4;5;5;5;5;5;5;5;5;5;5;5;5;5;5;5;5;5;5;5;5;5;5;5;5;5;5;5;5;1;5;5;5;5;3;2;0;0;0;1;0;0;;0;0;0;0;0;1;0;0;0;0;0;0;;0;1;0;0;55
302;4;4;5;5;5;5;5;5;5;5;5;5;5;5;5;5;5;5;5;5;5;5;5;5;5;5;5;5;5;4;5;4;5;5;5;7;0;0;0;1;0;0;;0;0;0;0;0;1;1;0;0;0;0;0;;0;1;0;0;
303;4;5;5;5;5;4;5;4;5;4;5;5;5;5;5;3;5;4;4;5;3;5;5;5;4;4;4;5;5;4;5;3;4;4;2;1;0;0;0;1;0;0;;0;0;0;0;0;1;0;0;0;0;0;0;;1;0;0;0;19
304;5;4;5;5;5;4;5;5;5;4;5;5;3;2;4;5;5;5;5;5;5;4;5;5;5;5;4;5;5;3;5;5;5;5;5;4;0;0;0;1;0;0;;0;0;0;0;0;1;0;0;0;0;0;0;;1;0;0;0;21
305;3;5;1;1;1;2;2;5;5;4;4;5;5;5;5;4;5;5;4;4;4;5;5;5;5;5;4;5;5;3;5;4;4;4;2;2;0;0;0;1;0;0;;0;0;0;0;0;1;0;0;0;0;0;0;;1;0;0;0;48
306;5;5;5;5;5;3;3;5;5;3;5;5;5;2;5;4;4;5;5;5;5;4;4;5;4;3;5;5;5;1;5;5;5;5;5;5;0;0;0;1;0;0;;0;0;0;0;0;1;0;0;0;0;0;0;;0;1;0;0;42
307;5;5;5;5;5;5;5;5;5;2;5;5;5;3;5;4;4;5;5;5;5;4;5;5;5;5;4;5;5;3;5;4;5;4;5;5;0;0;0;1;0;0;;0;0;0;0;0;1;0;0;0;0;0;0;;1;0;0;0;39
308;3;5;5;5;5;5;5;4;;;3;5;5;5;5;5;5;5;5;5;5;5;5;5;5;5;5;5;5;3;5;3;5;5;5;7;0;0;0;0;0;1;Suisse;0;0;0;0;0;1;0;0;0;0;0;0;;0;1;0;0;23
309;4;5;5;5;5;5;5;5;5;3;5;5;5;3;4;4;4;4;4;4;4;5;5;5;5;5;3;4;5;2;5;4;5;4;1;2;0;0;0;1;0;0;;0;0;0;0;0;1;0;0;0;0;0;0;;0;1;0;0;23
310;5;5;5;5;5;5;5;5;5;4;5;5;5;5;5;5;5;4;5;5;5;5;5;5;5;5;5;5;5;3;5;5;5;5;4;5;0;0;0;1;0;0;;0;0;0;0;0;1;0;0;0;0;0;0;;0;1;0;0;46
311;5;5;5;5;5;4;5;5;5;5;5;3;3;5;5;4;4;5;4;5;5;5;5;5;5;5;3;5;5;1;5;4;5;5;2;2;0;0;0;1;0;0;;0;0;0;0;0;1;0;0;0;0;0;0;;0;1;0;0;43
312;5;5;5;5;5;5;5;5;5;3;5;5;5;5;5;5;5;5;5;5;3;5;5;5;5;5;5;5;5;2;5;5;5;5;5;2;0;0;0;1;0;0;;0;0;0;0;0;1;0;0;0;0;0;0;;1;0;0;0;53
313;5;4;5;5;5;5;5;5;5;2;5;5;5;4;5;5;5;5;5;5;5;4;4;5;4;5;5;5;5;3;5;5;5;5;5;4;0;0;0;1;0;0;;0;0;0;0;0;0;1;0;0;0;0;0;;0;1;0;0;27
314;3;4;5;5;5;5;5;3;5;2;4;5;5;3;5;5;5;5;4;4;3;4;4;4;4;4;3;5;5;3;5;5;5;5;3;5;0;0;0;1;0;0;;0;0;0;0;0;1;0;0;0;0;0;0;;1;0;0;0;36
315;4;5;5;5;5;4;5;5;5;2;5;5;5;5;4;4;4;4;4;5;4;5;5;5;5;5;5;5;5;2;5;4;4;4;5;2;0;0;0;1;0;0;;0;0;0;0;0;1;0;0;0;0;0;0;;1;0;0;0;38
316;5;5;5;5;5;5;5;5;5;2;5;5;5;4;5;5;5;5;5;5;5;5;5;5;5;5;4;5;5;1;5;5;5;5;5;5;0;0;0;1;0;0;;0;0;0;0;0;1;0;0;0;0;0;0;;0;1;0;0;26
317;5;5;5;5;5;5;5;5;5;1;5;5;5;3;5;5;4;4;5;5;5;4;5;4;3;3;4;4;5;2;5;3;5;5;1;2;0;0;0;1;0;0;;0;0;0;0;0;1;0;0;0;0;0;0;;0;1;0;0;57
318;4;4;5;5;5;4;4;5;5;5;5;5;5;5;5;5;4;4;5;4;4;5;5;5;5;5;4;4;5;1;5;5;4;4;2;4;0;0;0;1;0;0;;0;0;0;0;0;1;0;0;0;0;0;0;;1;0;0;0;35
319;3;4;5;5;4;4;4;4;4;3;4;4;4;3;5;4;4;4;5;5;4;4;5;4;4;4;5;5;4;1;;5;;5;5;4;0;0;0;1;0;0;;0;0;0;0;0;1;0;0;0;0;0;0;;0;1;0;0;40
320;3;4;5;5;4;4;4;4;4;4;4;4;4;4;5;4;4;4;3;4;4;4;5;4;4;4;4;5;5;4;4;3;5;5;5;3;0;0;0;1;0;0;;0;0;0;0;0;1;0;0;0;0;0;0;;0;1;0;0;41
321;4;5;5;5;5;5;5;5;5;4;5;5;5;4;5;5;5;5;3;3;4;4;4;5;5;5;4;5;5;2;5;5;5;5;5;3;0;0;0;1;0;0;;0;0;0;0;0;1;0;0;0;0;0;0;;0;1;0;0;34
322;5;5;5;5;5;5;5;5;5;5;5;5;5;5;5;5;4;4;5;5;4;5;5;5;5;5;2;5;4;2;5;5;5;5;5;5;0;0;0;1;0;0;;0;0;0;0;0;1;0;0;0;0;0;0;;0;1;0;0;37
323;5;4;5;5;5;5;5;5;5;5;5;5;5;5;5;4;4;4;5;5;5;5;5;5;5;5;5;2;5;4;5;5;5;5;3;2;0;0;0;1;0;0;;0;0;0;0;0;1;0;0;0;0;0;0;;0;1;0;0;25
324;4;4;4;4;4;4;4;3;4;4;4;4;4;4;4;4;4;4;3;4;3;4;4;4;4;3;5;5;5;3;5;5;5;5;5;3;0;0;0;1;0;0;;0;0;0;0;0;1;0;0;0;0;0;0;;0;1;0;0;59
325;4;5;5;5;5;5;5;5;5;5;5;5;5;4;4;3;4;4;4;4;4;5;5;5;5;5;4;5;5;4;5;5;5;5;3;3;0;0;0;1;0;0;;0;0;0;0;0;1;0;0;0;0;0;0;;1;0;0;0;46
326;4;5;5;5;5;5;5;5;5;1;4;5;5;2;5;5;4;5;5;5;5;5;5;5;5;5;5;5;5;2;5;5;5;5;5;2;0;0;0;1;0;0;;0;0;0;0;0;1;0;0;0;0;0;0;;1;0;0;0;32
327;5;5;5;5;5;5;5;5;5;3;5;5;5;3;5;4;4;5;5;5;5;5;5;5;5;5;4;5;5;2;5;5;5;5;5;5;0;0;0;1;0;0;;0;1;0;0;0;1;0;0;0;0;0;0;;0;1;0;0;35
328;3;4;5;5;5;4;2;3;3;2;4;4;4;1;5;2;2;4;4;5;4;4;3;4;4;3;4;5;5;4;5;4;5;5;4;4;0;0;0;1;0;0;;0;0;0;0;0;1;0;0;0;0;0;0;;0;1;0;0;54
329;5;2;5;5;5;5;5;5;5;3;5;5;5;3;5;4;4;5;5;5;5;4;4;5;4;4;4;5;5;1;5;5;5;5;1;4;0;0;0;1;0;0;;0;0;0;0;0;1;0;0;0;0;0;0;;1;0;0;0;52
330;5;5;5;5;5;5;5;5;5;4;5;5;5;5;5;5;5;5;4;5;5;4;5;5;5;5;5;5;5;1;5;5;5;5;3;2;0;0;0;1;0;0;;0;0;0;0;0;1;0;0;0;0;0;0;;0;1;0;0;54
331;5;4;5;5;5;5;5;5;5;3;5;5;5;5;5;4;4;5;3;4;5;5;5;5;5;5;5;5;5;1;5;5;5;5;5;3;0;0;0;1;0;0;;0;0;0;0;0;1;0;0;0;0;0;0;;0;1;0;0;47
332;5;5;5;5;5;4;4;5;5;4;5;5;5;4;5;5;5;5;5;5;5;5;5;4;5;5;4;5;5;4;5;4;5;5;5;5;0;0;0;1;0;0;;0;0;0;0;0;1;0;0;0;0;0;0;;0;1;0;0;44
333;5;4;5;5;5;4;4;5;5;1;4;5;5;4;5;5;5;5;5;5;5;4;4;5;5;4;5;5;5;1;5;5;5;5;5;3;0;0;0;1;0;0;;0;0;0;0;0;1;0;0;0;0;0;0;;0;1;0;0;52
334;5;3;5;5;5;5;5;5;5;;5;5;5;5;5;5;5;5;;;5;5;5;5;5;5;4;5;5;3;5;4;5;;5;2;0;0;0;1;0;0;;0;0;0;0;0;1;0;0;0;0;0;0;;1;0;0;0;41
335;4;5;5;5;5;4;5;5;5;5;5;5;4;4;5;5;5;4;5;5;4;5;5;5;4;4;4;5;5;3;5;3;5;4;1;5;0;0;0;1;0;0;;0;0;0;0;0;1;0;0;0;0;0;0;;1;0;0;0;49
336;5;4;4;5;5;5;5;5;5;1;4;5;5;4;5;4;5;5;5;5;5;4;5;5;5;5;4;2;5;2;5;4;5;5;5;2;0;0;0;1;0;0;;0;0;0;0;0;1;0;0;0;0;0;0;;0;1;0;0;34
337;4;5;5;5;5;5;5;5;5;1;5;5;5;5;5;5;5;4;5;5;5;4;4;4;4;4;4;5;5;4;5;5;4;4;5;4;0;0;0;1;0;0;;0;0;0;0;0;1;0;0;0;0;0;0;;0;1;0;0;39
338;4;4;5;5;5;5;5;5;5;2;5;5;5;4;5;5;5;5;5;5;5;5;5;5;3;4;1;5;5;2;5;5;5;5;5;3;0;0;0;1;0;0;;0;0;0;0;0;1;0;0;0;0;0;0;;0;1;0;0;25
339;4;4;5;5;5;4;4;5;4;2;4;4;4;3;5;5;4;4;5;5;5;5;5;4;5;5;2;4;5;3;5;5;5;5;4;5;0;0;0;1;0;0;;0;1;0;0;0;0;0;0;0;0;0;0;;0;1;0;0;55
340;5;5;5;5;5;4;4;5;5;1;5;5;5;4;5;5;4;5;5;5;5;5;5;5;4;5;3;4;5;2;5;5;5;5;5;2;0;0;0;1;0;0;;0;0;0;0;0;1;0;0;0;0;0;0;;0;1;0;0;38
341;3;4;4;5;5;2;2;4;3;3;4;5;3;4;5;2;4;2;4;5;4;3;3;3;3;3;4;4;5;3;5;4;5;4;2;5;0;0;0;1;0;0;;0;0;0;0;0;1;0;0;0;0;0;0;;0;1;0;0;47
342;5;4;5;5;5;5;5;5;5;3;5;5;5;5;5;5;5;4;5;4;4;4;5;5;5;5;3;5;5;4;5;4;5;5;5;2;0;0;0;1;0;0;;0;0;0;0;0;1;0;0;0;0;0;0;;1;0;0;0;51
343;4;4;5;5;5;5;5;5;5;5;5;5;5;4;5;4;5;5;4;5;3;5;5;5;5;5;4;5;5;4;3;4;5;5;2;2;0;0;0;1;0;0;;0;1;0;0;0;1;0;0;0;0;0;0;;0;1;0;0;47
344;4;5;5;5;5;5;5;5;5;3;5;5;5;3;5;5;5;5;5;5;5;5;5;5;5;3;5;5;5;1;5;5;5;5;5;3;0;0;0;1;0;0;;0;0;0;0;0;1;0;0;0;0;0;0;;0;1;0;0;57
345;4;5;5;5;5;5;5;5;5;3;5;5;5;5;5;5;4;5;5;5;4;5;5;5;5;5;4;5;5;4;5;5;5;5;1;3;0;0;0;0;0;1;Afro-europeen;0;0;0;0;0;1;0;0;0;0;0;0;;0;1;0;0;48
346;5;5;5;5;5;5;5;5;5;3;5;5;;3;4;2;4;5;5;5;5;4;4;5;5;4;4;4;5;4;5;4;5;4;5;4;0;0;0;1;0;0;;0;0;0;0;0;1;0;0;0;0;0;0;;1;0;0;0;57
347;3;5;5;5;5;4;5;5;5;1;5;5;5;5;5;1;5;4;1;2;5;4;5;5;4;4;4;5;5;3;5;4;1;5;4;3;0;0;0;1;0;0;;0;0;0;0;0;1;0;0;0;0;0;0;;0;1;0;0;67
348;5;5;5;5;;4;5;5;5;2;5;5;5;4;5;5;5;5;5;5;5;4;4;4;5;5;5;5;5;3;5;5;5;5;3;6;0;0;0;1;0;0;;0;0;0;0;0;1;0;0;0;0;0;0;;1;0;0;0;55
349;3;5;5;5;5;5;5;4;5;2;5;5;5;3;4;5;5;3;2;2;5;3;3;3;4;3;5;5;5;1;5;3;5;5;5;4;0;0;0;1;0;0;;0;0;0;0;0;1;0;0;0;0;0;0;;1;0;0;0;54
350;5;3;5;5;5;5;5;5;5;3;5;5;5;3;5;5;5;4;3;3;4;5;5;5;5;5;5;2;3;1;5;5;5;5;1;2;0;0;0;1;0;0;;0;0;0;0;0;1;0;0;0;0;0;0;;0;1;0;0;27
351;4;5;5;5;5;4;5;5;5;3;5;5;5;2;5;4;5;4;4;5;3;5;5;3;5;5;3;5;5;5;4;3;4;3;1;5;0;0;0;1;0;0;;0;0;0;0;0;1;0;0;0;0;0;0;;1;0;0;0;32
352;4;4;5;4;4;3;3;4;4;3;4;3;4;3;5;4;4;4;4;4;4;4;4;3;4;4;4;4;5;2;5;5;5;5;3;3;0;0;0;1;0;0;;0;1;0;0;0;0;0;0;0;0;0;0;;0;1;0;0;63
353;5;5;5;5;5;5;5;5;5;3;5;5;5;5;5;5;5;5;5;5;5;5;5;5;5;5;5;5;5;1;5;5;5;5;1;2;0;0;0;1;0;0;;0;0;0;0;0;1;1;0;0;0;0;0;;0;1;0;0;27
354;5;4;5;5;5;4;4;5;5;4;5;5;3;3;5;4;3;5;5;5;4;4;5;5;5;4;5;5;5;4;5;4;5;5;5;2;0;0;0;1;0;0;;0;0;0;0;0;0;0;0;0;0;1;0;Hongrois;1;0;0;0;56
355;1;1;5;5;5;5;5;5;5;3;5;5;5;5;5;5;5;5;5;5;4;5;5;5;5;5;4;5;5;2;5;5;5;5;5;2;0;0;0;1;0;0;;0;0;0;0;0;1;0;0;0;0;0;0;;1;0;0;0;54
356;5;4;5;5;5;5;5;3;5;3;5;5;5;4;5;5;5;4;5;5;5;5;5;5;5;5;5;5;5;2;5;5;5;5;5;2;0;0;0;1;0;0;;0;0;0;0;0;1;0;0;0;0;0;0;;1;0;0;0;53
357;5;5;5;5;5;4;4;5;5;3;5;5;5;4;5;5;5;5;5;5;4;5;4;5;5;5;4;5;5;2;5;5;4;5;5;2;0;0;0;1;0;0;;0;1;0;0;0;1;0;0;0;0;0;0;;0;1;0;0;19
358;4;5;5;5;4;2;2;5;5;2;4;5;4;3;4;3;3;3;4;5;3;4;4;4;4;4;3;5;5;5;4;5;5;5;4;5;0;0;0;1;0;0;;0;0;0;0;0;1;0;0;0;0;0;0;;0;1;0;0;33
359;5;5;5;5;5;5;5;5;5;5;5;5;5;5;5;5;5;5;5;5;5;5;5;5;5;5;5;5;5;1;5;5;5;5;3;5;0;0;0;1;0;0;;0;0;0;0;0;1;0;0;0;0;1;0;turc;0;1;0;0;55
360;5;5;5;5;5;5;5;5;5;5;5;5;5;5;5;5;5;5;5;5;5;5;5;5;5;5;5;5;5;5;5;5;5;5;3;5;0;0;0;1;0;0;;0;0;0;0;0;1;0;0;0;0;1;0;turc;0;1;0;0;55
361;4;5;5;5;5;5;5;5;5;2;5;5;5;5;5;5;5;5;5;5;5;5;5;5;5;5;5;4;5;4;5;4;5;4;2;2;0;1;0;0;0;0;;0;0;0;0;1;0;0;0;0;0;0;0;;0;1;0;0;36
362;3;2;5;5;5;5;5;5;5;3;5;5;5;4;5;2;3;5;5;5;4;4;5;5;3;3;5;5;5;5;4;4;3;4;1;5;0;0;0;1;0;0;;0;0;0;0;1;1;1;0;0;0;0;0;;1;0;0;0;35
363;3;2;5;5;5;4;5;5;5;2;5;5;5;3;4;5;5;4;3;5;5;5;5;1;1;1;4;5;5;4;5;2;4;5;1;3;0;0;0;1;0;0;;0;0;0;0;1;1;0;0;0;0;0;0;;1;0;0;0;65
364;4;5;5;5;5;5;5;5;5;3;5;5;5;5;5;5;4;5;5;5;5;4;4;3;5;5;5;5;5;2;5;5;5;5;5;3;0;0;0;1;0;0;;0;1;0;0;0;0;0;0;0;0;0;0;;1;0;0;0;48
365;5;5;5;5;5;5;5;5;5;3;5;5;5;5;5;4;4;4;5;5;5;4;4;4;4;4;5;2;5;1;5;5;5;5;5;6;0;0;0;1;0;0;;0;0;0;0;0;1;0;0;0;0;0;0;;0;1;0;0;34
366;5;5;5;5;5;5;4;5;5;4;5;5;5;5;5;3;5;5;5;5;5;;5;5;5;5;1;4;5;2;4;5;5;5;2;2;0;0;0;1;0;0;;0;0;0;0;0;1;0;0;0;0;0;0;;1;0;0;0;21
367;5;5;5;5;5;5;5;5;5;2;5;5;5;5;5;5;5;5;5;5;5;5;5;5;5;5;5;3;5;2;5;5;5;5;5;1;0;0;0;1;0;0;;0;0;0;0;0;1;0;0;0;0;0;0;;0;1;0;0;18
368;5;3;5;5;5;4;5;5;5;5;5;5;4;4;5;5;4;5;5;5;5;4;4;5;5;5;4;4;5;4;5;4;4;4;2;2;0;0;0;1;0;0;;0;0;0;0;0;1;0;0;0;0;0;0;;1;0;0;0;36
369;2;2;2;2;1;2;2;2;1;2;1;1;1;2;1;1;2;1;2;2;2;2;2;2;2;2;4;3;3;2;2;4;4;4;3;2;0;0;0;1;0;0;;0;0;0;0;0;1;0;0;0;0;0;0;;0;1;0;0;42
370;4;4;5;5;5;5;5;4;3;3;3;4;2;2;3;3;3;3;2;1;1;3;3;3;3;3;5;5;5;2;5;5;5;5;5;2;0;0;0;1;0;0;;0;0;0;0;0;1;0;0;0;0;0;0;;1;0;0;0;61
371;4;3;5;5;5;4;5;5;5;3;5;5;5;5;5;5;5;5;5;5;5;5;3;3;5;3;4;4;5;1;5;5;5;5;3;4;0;0;0;1;0;0;;0;0;0;0;0;1;0;0;0;0;0;0;;0;1;0;0;24
372;5;5;5;5;5;4;4;5;5;1;5;5;5;3;5;4;4;4;3;3;5;5;5;4;5;5;4;5;5;2;5;4;5;4;4;2;0;0;0;1;0;0;;0;0;0;0;0;1;0;0;0;0;0;0;;0;1;0;0;49
373;4;5;4;4;4;4;4;4;4;3;4;5;4;3;4;4;4;4;4;5;2;5;5;5;4;4;5;5;5;4;4;4;3;3;2;2;0;0;0;1;0;0;;0;1;0;0;0;1;0;0;0;0;0;0;;1;0;0;0;20
374;5;5;5;5;5;5;5;5;5;5;5;5;5;5;5;5;5;5;5;5;5;5;5;5;5;5;2;5;5;2;5;4;5;5;1;2;0;0;0;1;0;0;;0;0;0;0;0;1;0;0;0;0;0;0;;1;0;0;0;57
375;4;4;5;5;5;5;5;5;5;2;5;5;5;3;5;5;5;5;2;2;5;4;4;3;3;3;4;5;5;1;5;5;5;5;2;5;0;0;0;1;0;0;;0;0;0;0;0;1;0;0;0;0;0;0;;1;0;0;0;45
376;4;3;5;5;5;5;5;5;5;2;5;5;3;4;5;4;4;5;5;5;5;4;4;3;4;3;4;3;4;3;4;4;4;5;5;2;0;0;0;1;0;0;;0;0;0;0;0;1;0;0;0;0;0;0;;0;1;0;0;19
377;5;5;5;5;5;5;5;5;5;4;5;5;5;5;5;5;5;4;1;3;5;5;5;5;5;5;5;5;5;2;5;5;5;5;3;2;0;0;0;1;0;0;;0;0;0;0;1;1;0;0;0;0;0;0;;0;1;0;0;43
378;4;5;4;5;5;5;5;5;5;5;5;5;5;5;5;5;5;5;5;5;5;4;4;3;4;4;4;5;5;3;4;4;4;4;2;5;0;0;0;1;0;0;;0;0;0;0;0;1;0;0;0;0;0;0;;0;1;0;0;70
379;3;5;5;5;5;4;4;5;5;3;5;5;5;5;4;4;4;4;2;4;4;4;5;3;3;3;4;4;4;5;4;3;;5;5;5;0;0;0;1;0;0;;0;0;1;0;0;1;0;0;0;0;0;0;;1;0;0;0;33
380;5;5;5;5;5;5;5;2;5;1;5;5;5;3;5;5;5;5;5;5;5;5;5;5;5;5;5;5;5;4;5;5;5;5;5;7;0;0;0;0;1;0;;0;0;0;0;0;1;0;0;0;0;0;0;;0;1;0;0;18
;;;;;;;;;;;;;;;;;;;;;;;;;;;;;;;;;;;;;;;;;;;;;;;;;;;;;;;;;;;;;
;;;;;;;;;;;;;;;;;;;;;;;;;;;;;;;;;;;;;;;;;;;;;;;;;;;;;;;;;;;;;
;;;;;;;;;;;;;;;;;;;;;;;;;;;;;;;;;;;;;;;;;;;;;;;;;;;;;;;;;;;;;
