# Supplementary material for: Translation and psychometric validation of the Intent-to-Aid survey for bystander response among French-speaking CPR-trained populations
Source: Resusc Plus. 2026 Jun 29;30:101400. doi: 10.1016/j.resplu.2026.101400 (PMC13377492; doi:10.1016/j.resplu.2026.101400)
Supplement: Supplementary Data 2 [file mmc2.zip]

Archive with 1 entries (1 files):
- CFA parcel - replication.R
