# Supplementary material for: Translation and psychometric validation of the Intent-to-Aid survey for bystander response among French-speaking CPR-trained populations
Source: Resusc Plus. 2026 Jun 29;30:101400. doi: 10.1016/j.resplu.2026.101400 (PMC13377492; doi:10.1016/j.resplu.2026.101400)
Supplement: Supplementary Data 2 [file mmc2.zip › CFA parcel - replication.R]

# =================
# load packages
# =================
library(lavaan)
library(dplyr)

# =================
# import data
data <- read.csv2("data.csv")
# Exclude empty submission (record_id == 56) and no CPR-trained participant (record_id == 101)
data <- data %>% 
filter(record_id != 56, record_id != 101)
# view data
View(data)
# =================

# ==================
# reverse item Q37
data$Q37 <- 6 - data$Q37
# ==================


# ==================
# group items into 8 "behavioral domains" as in Miller & Pellegrino (2018), Figure 1

willing_items   <- c("Q1_1", "Q1_3", "Q1_4", "Q1_5", "Q1_6") #5 items

situ_int_items  <- c("Q2_1", "Q2_7", "Q2_16", "Q2_6", "Q2_3", "Q2_13") #6 items

legal_item      <- "Q2_4" #1 item

cpr_exec_items  <- c("Q4_1", "Q4_6", "Q4_7", "Q4_2", "Q4_3", "Q4_5", "Q4_8") #7 items

soc_resp_items  <- c("Q5_1", "Q5_4") #2 items

soc_expect_items<- c("Q6_1", "Q6_2", "Q6_4", "Q6_3", "Q6_6") #6 items

cpr_train_items <- c("Q59_5") #1 item 

situ_att_items  <- c("Q35", "Q36", "Q37", "Q45", "Q40", "Q41", "Q42") #7 items
# ==================


# ==================
# calculate the mean of each behavioral domain according to Miller & Pellegrino (2018), p.735:
# "CFA was performed with the mean values of each domain identified"

data <- data %>%
  mutate(
    # ATTITUDES
    CPRtrain_mean = rowMeans(select(., all_of(cpr_train_items)), na.rm = TRUE),
    SituAtt_mean  = rowMeans(select(., all_of(situ_att_items)),  na.rm = TRUE),
    
    # NORMS
    SocResp_mean  = rowMeans(select(., all_of(soc_resp_items)),  na.rm = TRUE),
    SocExp_mean   = rowMeans(select(., all_of(soc_expect_items)),na.rm = TRUE),
    
    # CONFIDENCE
    CPRexec_mean  = rowMeans(select(., all_of(cpr_exec_items)),  na.rm = TRUE),
    
    # INTENTIONS
    Willing_mean  = rowMeans(select(., all_of(willing_items)),   na.rm = TRUE),
    SituInt_mean  = rowMeans(select(., all_of(situ_int_items)),  na.rm = TRUE),
    Legal_mean    = .data[[legal_item]]   
  )
# ==================


# ==================
# specify the CFA model according to Miller & Pellegrino (2018), Fig.1.
# testing the "modified model" in which "Legal ramifications" is allowed on "Intentions" (rather than on "Social norms")

model_cfa <- '
  # Attitudes
  Attitudes =~ CPRtrain_mean + SituAtt_mean

  # Norms 
  Norms =~ SocResp_mean + SocExp_mean

  # Confidence
  Confidence =~ CPRexec_mean

  # Intentions
  Intentions =~ Willing_mean + SituInt_mean + Legal_mean
'

# run CFA
fit_cfa <- cfa(
  model_cfa,
  data      = data,
  estimator = "ML",     # as in Miller & Pellegrino (2018) - LISREL 
  missing   = "fiml"    # use Full Information Maximum Likelihood
)

summary(fit_cfa, fit.measures = TRUE, standardized = TRUE)

# ==================
# compute GFI (goodness-of-fit index) to compare with Miller & Pellegrino (2018)

# get model data
fitMeasures(fit_cfa, c("baseline.chisq", "baseline.df", "chisq", "df"))

# extract χ² form current model and baseline model
chi_model <- fitMeasures(fit_cfa, "chisq")
chi_base  <- fitMeasures(fit_cfa, "baseline.chisq")

# calculate GFI
GFI <- 1 - (chi_model / chi_base)
GFI
