# Supplementary material for: Translation and psychometric validation of the Intent-to-Aid survey for bystander response among French-speaking CPR-trained populations
Source: Resusc Plus. 2026 Jun 29;30:101400. doi: 10.1016/j.resplu.2026.101400 (PMC13377492; doi:10.1016/j.resplu.2026.101400)
Supplement: Supplementary Data 3 [file mmc3.zip › CFA WLSMV initial model.R]

# =================
# load packages
# =================
library(lavaan)
library(dplyr)

# =================
# import data
data <- read.csv2("data.csv")
# Exclude empty submission (record_id == 56) and no CPR-trained participant (record_id == 101)
data <- data %>% 
  filter(record_id != 56, record_id != 101)
# view data
View(data)
# reverse item Q37
data$Q37 <- 6 - data$Q37
# ==================


# ==================
# specify the CFA model 

model_cfa_items <- '
  # Attitudes
  Attitudes =~ Q59_5 +         # CPR training
    Q35 + Q36 + Q37 + Q45 + Q40 + Q41 + Q42   # situational attitudes

  # Norms 
  Norms =~ Q5_1 + Q5_4 +   # social responsibility
    Q6_1 + Q6_2 + Q6_3 + Q6_4 + Q6_6   # social expectations

  # Confidence
  Confidence =~ Q4_1 + Q4_2 + Q4_3 + Q4_5 + Q4_6 + Q4_7 + Q4_8   # CPR execution

  # Intentions
  Intentions =~ Q1_1 + Q1_3 + Q1_4 + Q1_5 + Q1_6 +  # willingness
    Q2_1 + Q2_3 + Q2_6 + Q2_7 + Q2_13 + Q2_16 +     # situational intentions
    Q2_4                                            # legal ramifications
'

# run CFA
library(lavaan)

fit_cfa_items <- cfa(
  model_cfa_items,
  data      = data,
  estimator = "WLSMV",
  # Indicate to lavaan that these are ordinal variables
  ordered   = c(
    "Q1_1","Q1_3","Q1_4","Q1_5","Q1_6",
    "Q2_1","Q2_3","Q2_6","Q2_7","Q2_13","Q2_16","Q2_4",
    "Q4_1","Q4_2","Q4_3","Q4_5","Q4_6","Q4_7","Q4_8",
    "Q5_1","Q5_4",
    "Q6_1","Q6_2","Q6_3","Q6_4","Q6_6",
    "Q35","Q36","Q37","Q45","Q40","Q41","Q42",
    "Q59_5"
  )
  # missing = "pairwise"  # do not use with WLSMV: lavaan handles missing values (NA) automatically.
)

summary(fit_cfa_items, fit.measures = TRUE, standardized = TRUE)
