# Supplementary material for: Translation and psychometric validation of the Intent-to-Aid survey for bystander response among French-speaking CPR-trained populations
Source: Resusc Plus. 2026 Jun 29;30:101400. doi: 10.1016/j.resplu.2026.101400 (PMC13377492; doi:10.1016/j.resplu.2026.101400)
Supplement: Supplementary Data 4 [file mmc4.zip › CFA WLSMV modified model.R]

# =================
# load packages
# =================
library(lavaan)
library(dplyr)

# =================
# import data
data <- read.csv2("data.csv")
# Exclude empty submission (record_id == 56) and no CPR-trained participant (record_id == 101)
data <- data %>% 
  filter(record_id != 56, record_id != 101)
# view data
View(data)
# reverse item Q37
data$Q37 <- 6 - data$Q37
# ==================

# ==================
# CFA WLSMV
# specify the CFA model 
model_cfa_items <- '
  # Attitudes
  Attitudes =~ Q59_5 +         # CPR training
    Q35 + Q36 + Q37 + Q45 + Q40 + Q41 + Q42   # situational attitudes

  # Norms 
  Norms =~ Q5_1 + Q5_4 +   # social responsibility
    Q6_1 + Q6_2 + Q6_3 + Q6_4 + Q6_6   # social expectations

  # Confidence
  Confidence =~ Q4_1 + Q4_2 + Q4_3 + Q4_5 + Q4_6 + Q4_7 + Q4_8   # CPR execution

  # Intentions
  Intentions =~ Q1_1 + Q1_4 + Q1_5 + Q1_6 +  # willingness: "Q1_3" removed
    Q2_1 + Q2_3 + Q2_6 + Q2_7 + Q2_13 + Q2_16 +     # situational intentions
    Q2_4                                            # legal ramifications
'

# run CFA
library(lavaan)

fit_cfa_items <- cfa(
  model_cfa_items,
  data      = data,
  estimator = "WLSMV",
  # Indicate to lavaan that these are ordinal variables
  ordered   = c(
    "Q1_1","Q1_4","Q1_5","Q1_6", # "Q1_3" removed
    "Q2_1","Q2_3","Q2_6","Q2_7","Q2_13","Q2_16","Q2_4",
    "Q4_1","Q4_2","Q4_3","Q4_5","Q4_6","Q4_7","Q4_8",
    "Q5_1","Q5_4",
    "Q6_1","Q6_2","Q6_3","Q6_4","Q6_6",
    "Q35","Q36","Q37","Q45","Q40","Q41","Q42",
    "Q59_5"
  )
  # missing = "pairwise"  # do not use with WLSMV: lavaan handles missing values (NA) automatically.
)

summary(fit_cfa_items, fit.measures = TRUE, standardized = TRUE)
# ==============================================================================

# ==============================================================================
# subcales descriptives
# define subscales
items_att  <- c("Q59_5","Q35","Q36","Q37","Q45","Q40","Q41","Q42")
items_norm <- c("Q5_1","Q5_4","Q6_1","Q6_2","Q6_3","Q6_4","Q6_6")
items_conf <- c("Q4_1","Q4_2","Q4_3","Q4_5","Q4_6","Q4_7","Q4_8")
items_int  <- c("Q1_1","Q1_4","Q1_5","Q1_6","Q2_1","Q2_3","Q2_6",
                "Q2_7","Q2_13","Q2_16","Q2_4")

# define I2A items only in the data (discard demographics, etc.)
items_all <- c(items_att, items_norm, items_conf, items_int)
# total missing
sum(is.na(data[items_all]))
# percentage of missing
mean(is.na(data[items_all])) * 100
# show missing percentage by I2A item
na_counts <- sapply(data[items_all], function(x) sum(is.na(x)))

na_by_item_I2A <- data.frame(
  Item = names(na_counts),
  N_missing = as.integer(na_counts),
  Percent_missing = 100 * na_counts / nrow(data)
)

na_by_item_I2A <- na_by_item_I2A[order(-na_by_item_I2A$Percent_missing), ]

na_by_item_I2A

# apply mean imputation given that missing <1.4% per item
impute_item_mean <- function(df, vars) {
  for (v in vars) {
    m <- mean(df[[v]], na.rm = TRUE)
    df[[v]][is.na(df[[v]])] <- m
  }
  return(df)
}

data_sc <- impute_item_mean(data, items_all) # apply mean imputation
sum(is.na(data_sc[items_all])) # check that "na" do not exist anymore

# for each participant, sum responses by subscale (Intention,Norms,Confidence, Attitudes) 
data_sc <- data_sc %>%
  mutate(
    Attitudes  = rowSums(across(all_of(items_att))),
    Norms      = rowSums(across(all_of(items_norm))),
    Confidence = rowSums(across(all_of(items_conf))),
    Intentions = rowSums(across(all_of(items_int)))
  )

# display subscale descriptives
desc_scale <- function(df, score_var, item_vars, likert_min = 1, likert_max = 5) {
  x <- df[[score_var]]
  n_items <- length(item_vars)
  data.frame(
    Scale = score_var,
    Scoring_Range = paste0(n_items * likert_min, "-", n_items * likert_max),
    Minimum = min(x, na.rm = TRUE),
    Maximum = max(x, na.rm = TRUE),
    M = mean(x, na.rm = TRUE),
    SD = sd(x, na.rm = TRUE),
    Items = n_items,
    stringsAsFactors = FALSE
  )
}

tab4_like <- bind_rows(
  desc_scale(data_sc, "Intentions", items_int),
  desc_scale(data_sc, "Attitudes", items_att),
  desc_scale(data_sc, "Norms", items_norm),
  desc_scale(data_sc, "Confidence", items_conf)
)
tab4_like

# Sensitivity check: descriptives with and without item-mean imputation yield similar results ?
data_tmp <- data   # copy

# subscale scores without imputation
data_tmp <- data_tmp %>%
  mutate(
    Attitudes  = rowSums(across(all_of(items_att)), na.rm = TRUE),
    Norms      = rowSums(across(all_of(items_norm)), na.rm = TRUE),
    Confidence = rowSums(across(all_of(items_conf)), na.rm = TRUE),
    Intentions = rowSums(across(all_of(items_int)), na.rm = TRUE)
  )

# Descriptives without imputation
tab4_noimp <- rbind(
  desc_scale(data_tmp, "Intentions", items_int),
  desc_scale(data_tmp, "Attitudes", items_att),
  desc_scale(data_tmp, "Norms", items_norm),
  desc_scale(data_tmp, "Confidence", items_conf)
)

tab4_noimp

# ==============================================================================
# reliability
# Cronbach's alpha
library(psych)

alpha_int  <- psych::alpha(data_sc[items_int])$total$raw_alpha
alpha_att  <- psych::alpha(data_sc[items_att])$total$raw_alpha
alpha_norm <- psych::alpha(data_sc[items_norm])$total$raw_alpha
alpha_conf <- psych::alpha(data_sc[items_conf])$total$raw_alpha

alpha_int
alpha_att
alpha_norm
alpha_conf

# McDonald's omega
library(semTools)
rel <- semTools::reliability(fit_cfa_items)
rel

# ==============================================================================
# linear regressions

# check distribution of prior CPR classes
table(data_sc$Previous_CPR_courses, useNA = "ifany")

# exclude "no response" category (coded as 6)
data_reg <- data_sc %>%
  filter(Previous_CPR_courses != 6)

# verify remaining distribution
table(data_reg$Previous_CPR_courses, useNA = "ifany")

# linear regression: number of prior CPR courses on Intentions
model_int <- lm(Intentions ~ Previous_CPR_courses, data = data_reg)
summary(model_int)

# linear regression: number of prior CPR courses on Confidence
model_conf <- lm(Confidence ~ Previous_CPR_courses, data = data_reg)
summary(model_conf)

# multiple regression: Attitudes + Norms + Confidence on Intentions
model_tpb <- lm(Intentions ~ Attitudes + Norms + Confidence, data = data_reg)
summary(model_tpb)

# check multicollinearity
vif_manual <- function(model) {
  vars <- names(coef(model))[-1]
  sapply(vars, function(var) {
    f <- as.formula(paste(var, "~", paste(setdiff(vars, var), collapse = "+")))
    r2 <- summary(lm(f, data = model$model))$r.squared
    1 / (1 - r2)
  })
}

vif_manual(model_tpb)
